# Supplementary material for: Transcriptomic Signatures of Experimental Alkaloid Consumption in a Poison Frog
Source: Genes (Basel). 2019 Sep 21;10(10):733. doi: 10.3390/genes10100733 (PMC6827147; doi:10.3390/genes10100733)
Supplement: Supplementary file 1 [file genes-10-00733-s001.zip]

Archive with 8 entries (7 files):
- Suppmaterials/
- Suppmaterials/SM1.pdf
- Suppmaterials/SM3.xlsx
- Suppmaterials/SM4.pdf
- Suppmaterials/SM5.xlsx
- Suppmaterials/SM6.pdf
- Suppmaterials/SM7.pdf
- Suppmaterials/SM2.xlsx
