# Supplementary material for: Transcriptomic Signatures of Experimental Alkaloid Consumption in a Poison Frog
Source: Genes (Basel). 2019 Sep 21;10(10):733. doi: 10.3390/genes10100733 (PMC6827147; doi:10.3390/genes10100733)
Supplement: Supplementary file 1 [file genes-10-00733-s001.zip › Suppmaterials/SM3.xlsx]

## Sheet: Single_vs_Control
Table SM3.1. Differential expressed transcripts for the comparison single-dose treatment vs control.
Contrast: control – single
Regulation	Transcripts_Dtinctorius	logFC	logCPM	PValue	FDR	HUMAN_Gene_symbol	Regulation	HSPNameSP	HSPEvalueSP	DescriptionSP	OSNameSP	EnzymeIds	EnzymeDescs	HSPNameUf	HSPEvalueUf	DescriptionUf	Taxonomy
Up	TRINITY_DN49544_c0_g1_i1_1	-13.3223	6.88711	6.91083e-09	3.92687e-06	TTN	Up	Q8WZ42	0	Titin	Homo sapiens	2.7.11.1	Non-specific serine/threonine protein kinase.	UniRef90_UPI0008544D41	0	UPI0008544D41 related cluster	unknown TaxID
Up	TRINITY_DN52751_c1_g2_i1_1	-12.9961	6.56207	1.36131e-08	7.16228e-06	MYH4	Up	Q29RW1	0	Myosin-4	Rattus norvegicus	-	-	UniRef90_A0A140T8E7	0	Myosin-1	Boreoeutheria TaxID 1437010
Up	TRINITY_DN51652_c8_g5_i2_1	-12.6717	6.23911	3.23927e-09	1.9581e-06	ATP2A1	Up	Q92105	0	Sarcoplasmic/endoplasmic reticulum calcium ATPase 1	Pelophylax esculentus	3.6.3.8	Calcium-transporting ATPase.	UniRef90_Q92105	0	Sarcoplasmic/endoplasmic reticulum calcium ATPase 1	Dipnotetrapodomorpha TaxID 1338369
Up	CL2328Contig1_1	-12.5843	6.15119	1.8709e-43	2.65771e-39	HLA-DRB1	Up	P20039	5e-60	HLA class II histocompatibility antigen DRB1-11 beta chain	Homo sapiens	-	-	UniRef90_A0A141QRZ4	1e-105	MHC class II beta chain	Rhinella marina TaxID 8386
Up	TRINITY_DN51745_c3_g1_i5_1	-12.5695	6.1364	1.07866e-41	1.02152e-37	ILF3	Up	Q6GL57	0	Interleukin enhancer-binding factor 3	Xenopus tropicalis	-	-	UniRef90_Q91550-2	0	Isoform 2 of Interleukin enhancer-binding factor 3-A	Xenopus TaxID 262014
Up	TRINITY_DN52330_c0_g2_i4_1	-11.8094	5.38101	1.87038e-28	1.06279e-24	PARP14	Up	Q460N5	0	Poly ADP-ribose polymerase 14	Homo sapiens	2.4.2.30	NAD( ) ADP-ribosyltransferase.	UniRef90_A0A1L8EV75	0	Uncharacterized protein	Xenopus laevis TaxID 8355
Up	TRINITY_DN52536_c2_g1_i7_1	-11.7937	5.36398	1.25945e-11	1.43129e-08	-	Up	-	-	-	-	-	-	-	-	-	-
Up	TRINITY_DN37496_c0_g1_i2_1	-11.6384	5.21334	1.95993e-08	9.43789e-06	SLC25A4	Up	O46373	0	ADP/ATP translocase 1	Oryctolagus cuniculus	-	-	UniRef90_P12235	0	ADP/ATP translocase 1	Bilateria TaxID 33213
Up	TRINITY_DN51763_c1_g3_i1_1	-11.4839	5.05838	2.82039e-24	1.00163e-20	-	Up	-	-	-	-	-	-	-	-	-	-
Up	TRINITY_DN52751_c1_g2_i5_1	-11.431	5.00802	2.79698e-09	1.74562e-06	MYH1	Up	P02565	0	Myosin-1B	Gallus gallus	-	-	UniRef90_Q6DIX8	0	Myosin heavy polypeptide 2 skeletal muscle adult	Xenopus TaxID 262014
Up	TRINITY_DN48470_c0_g1_i2_1	-11.3078	4.88163	1.10869e-07	4.37484e-05	DMBT1	Up	Q60997	1e-133	Deleted in malignant brain tumors 1 protein	Mus musculus	-	-	UniRef90_UPI00042BAEB9	5e-132	PREDICTED deleted in malignant brain tumors 1 protein-like	Chelonia mydas TaxID 8469
Up	TRINITY_DN51652_c8_g5_i1_1	-11.2913	4.8702	7.4546e-08	3.06946e-05	ATP2A1	Up	Q92105	0	Sarcoplasmic/endoplasmic reticulum calcium ATPase 1	Pelophylax esculentus	3.6.3.8	Calcium-transporting ATPase.	UniRef90_Q92105	0	Sarcoplasmic/endoplasmic reticulum calcium ATPase 1	Dipnotetrapodomorpha TaxID 1338369
Up	TRINITY_DN51752_c1_g5_i1_1	-10.6518	4.23738	2.82872e-17	6.69724e-14	-	Up	-	-	-	-	-	-	-	-	-	-
Up	TRINITY_DN49716_c0_g3_i7_1	-10.4053	3.99574	1.11322e-15	1.86045e-12	CLASRP	Up	Q8N2M8	1e-07	CLK4-associating serine/arginine rich protein	Homo sapiens	-	-	UniRef90_UPI0008545922	8e-09	UPI0008545922 related cluster	unknown TaxID
Up	CL5205Contig1_1	-10.2906	3.88792	1.07275e-06	0.000307858	-	Up	-	-	-	-	-	-	-	-	-	-
Up	TRINITY_DN59118_c0_g1_i1_1	-9.90133	3.50503	9.85897e-13	1.47423e-09	BPIFB2	Up	Q8N4F0	2e-53	BPI fold-containing family B member 2	Homo sapiens	-	-	UniRef90_UPI0008544D8A	2e-158	UPI0008544D8A related cluster	unknown TaxID
Up	TRINITY_DN49620_c0_g1_i1_1	-9.88874	3.49707	3.32e-07	0.000113644	CYP2J2	Up	Q92090	6e-170	Cytochrome P450 2K1	Oncorhynchus mykiss	1.14.14.1	Unspecific monooxygenase.	UniRef90_UPI000854495F	0	UPI000854495F related cluster	unknown TaxID
Up	TRINITY_DN51077_c6_g3_i3_1	-9.82529	3.43136	1.98382e-12	2.81812e-09	C5	Up	P06684	3e-13	Complement C5	Mus musculus	-	-	UniRef90_UPI0004ED0D92	2e-17	PREDICTED complement C5-like	Nannospalax galili TaxID 1026970
Up	TRINITY_DN49180_c0_g1_i3_1	-9.80659	3.41321	2.2774e-12	3.0811e-09	C2	Up	Q8SQ75	9e-116	Complement C2	Pongo pygmaeus	3.4.21.43	Classical-complement-pathway C3/C5 convertase.	UniRef90_UPI00034FE265	5e-172	PREDICTED complement C2	Xenopus tropicalis TaxID 8364
Up	TRINITY_DN41575_c0_g1_i1_1	-9.73506	3.34389	4.08061e-12	5.04062e-09	EHMT2	Up	Q9Z148	0	Histone-lysine N-methyltransferase EHMT2	Mus musculus	2.1.1.43	Histone-lysine N-methyltransferase.	UniRef90_UPI00034F8BB9	0	PREDICTED histone-lysine N-methyltransferase EHMT2 isoform X1	Xenopus tropicalis TaxID 8364
Up	TRINITY_DN22963_c0_g1_i1_1	-9.70337	6.3989	4.46387e-44	1.26823e-39	HLA-DRA	Up	Q30631	4e-52	Mamu class II histocompatibility antigen DR alpha chain	Macaca mulatta	-	-	UniRef90_A0A141QRY0	1e-125	MHC class II alpha chain (Fragment)	Rhinella marina TaxID 8386
Up	TRINITY_DN49716_c0_g3_i5_1	-9.66694	3.27839	1.21251e-11	1.43129e-08	CLASRP	Up	A0JNI5	2e-108	CLK4-associating serine/arginine rich protein	Bos taurus	-	-	UniRef90_UPI0008548B0B	3e-143	UPI0008548B0B related cluster	unknown TaxID
Up	TRINITY_DN42704_c0_g2_i2_1	-9.51833	3.13623	2.1858e-10	2.1414e-07	RASAL3	Up	Q8C2K5	6e-172	RAS protein activator like-3	Mus musculus	-	-	UniRef90_UPI00085453F0	0	UPI00085453F0 related cluster	unknown TaxID
Up	TRINITY_DN49180_c0_g1_i4_1	-9.35432	2.97681	5.45375e-11	5.95948e-08	CFB	Up	P04186	3e-22	Complement factor B	Mus musculus	3.4.21.47	Alternative-complement-pathway C3/C5 convertase.	UniRef90_UPI000854C0C5	1e-42	UPI000854C0C5 related cluster	unknown TaxID
Up	TRINITY_DN50457_c2_g2_i8_1	-9.09811	2.7325	3.27492e-10	2.81951e-07	GPR89B	Up	Q5F448	3e-116	Golgi pH regulator	Gallus gallus	-	-	UniRef90_H0VC92	5e-117	Uncharacterized protein	Euarchontoglires TaxID 314146
Up	TRINITY_DN46204_c0_g2_i1_1	-8.72484	2.37856	1.0796e-08	5.89857e-06	ZFP64	Up	Q9NPA5	0	Zinc finger protein 64 homolog isoforms 1 and 2	Homo sapiens	-	-	UniRef90_UPI0008547DA8	0	UPI0008547DA8 related cluster	unknown TaxID
Up	TRINITY_DN42628_c0_g1_i5_1	-8.61673	2.27814	1.52158e-08	7.85995e-06	PHF10	Up	Q63ZP1	0	PHD finger protein 10	Xenopus laevis	-	-	UniRef90_Q63ZP1	0	PHD finger protein 10	Xenopus TaxID 262014
Up	TRINITY_DN49800_c0_g4_i1_1	-8.58224	2.25147	8.12598e-08	3.2981e-05	STK25	Up	O00506	0	Serine/threonine-protein kinase 25	Homo sapiens	2.7.11.1	Non-specific serine/threonine protein kinase.	UniRef90_UPI000854E3D6	0	UPI000854E3D6 related cluster	unknown TaxID
Up	TRINITY_DN50817_c5_g1_i4_2	-8.48019	2.15416	2.31286e-08	1.09518e-05	SLC25A20	Up	O43772	9e-47	Mitochondrial carnitine/acylcarnitine carrier protein	Homo sapiens	-	-	UniRef90_Q6P628	2e-51	Carnitine/acylcarnitine translocase	Xenopus TaxID 262014
Up	TRINITY_DN47247_c0_g1_i3_1	-8.43663	2.10655	1.03142e-06	0.000299017	C5orf51	Up	Q8BR90	2e-70	UPF0600 protein C5orf51 homolog	Mus musculus	-	-	UniRef90_UPI00085425FA	4e-92	UPI00085425FA related cluster	unknown TaxID
Up	TRINITY_DN50480_c5_g1_i6_1	-8.38544	2.05527	2.56417e-05	0.00442785	-	Up	-	-	-	-	-	-	-	-	-	-
Up	TRINITY_DN27136_c0_g1_i1_1	-8.24554	1.94186	3.61719e-07	0.000122343	-	Up	-	-	-	-	-	-	-	-	-	-
Up	TRINITY_DN44050_c0_g1_i2_1	-8.09397	1.80037	1.85014e-07	6.65373e-05	-	Up	-	-	-	-	-	-	-	-	-	-
Up	TRINITY_DN47940_c0_g3_i1_1	-8.02069	1.73846	8.81093e-07	0.000266306	-	Up	-	-	-	-	-	-	-	-	-	-
Up	TRINITY_DN48490_c0_g2_i3_1	-7.98054	1.70573	4.76835e-06	0.00111044	SHF	Up	Q7M4L6	3e-51	SH2 domain-containing adapter protein F	Homo sapiens	-	-	UniRef90_UPI00064D5F8C	1e-86	PREDICTED SH2 domain-containing adapter protein F isoform X3	Xenopus tropicalis TaxID 8364
Up	TRINITY_DN11853_c0_g1_i1_1	-7.86773	1.60437	4.23988e-06	0.00101226	-	Up	-	-	-	-	-	-	-	-	-	-
Up	TRINITY_DN37309_c0_g1_i1_1	-7.59759	1.36261	2.21221e-06	0.000566227	MMACHC	Up	Q5ZL21	1e-69	Methylmalonic aciduria and homocystinuria type C protein homolog	Gallus gallus	-	-	UniRef90_UPI000854AE41	6e-92	UPI000854AE41 related cluster	unknown TaxID
Up	TRINITY_DN51649_c2_g3_i2_1	-7.49055	1.27249	5.64267e-06	0.00128251	ZBTB24	Up	O43167	5e-60	Zinc finger and BTB domain-containing protein 24	Homo sapiens	-	-	UniRef90_UPI0008545853	1e-76	UPI0008545853 related cluster	unknown TaxID
Up	TRINITY_DN44877_c0_g2_i6_1	-7.39672	1.19133	6.03693e-06	0.00136123	NPRL2	Up	Q9WUE4	0	Nitrogen permease regulator 2-like protein	Mus musculus	-	-	UniRef90_UPI00085496E0	0	UPI00085496E0 related cluster	unknown TaxID
Up	TRINITY_DN49362_c0_g2_i6_1	-7.39359	4.1587	7.4814e-06	0.00162255	MYH6	Up	P02563	0	Myosin-6	Rattus norvegicus	-	-	UniRef90_Q5EC16	0	Cardiac myosin heavy chain-alpha	Xenopus TaxID 262014
Up	TRINITY_DN49716_c0_g3_i9_1	-7.35916	1.15992	7.58029e-06	0.00163154	CLASRP	Up	Q8N2M8	8e-08	CLK4-associating serine/arginine rich protein	Homo sapiens	-	-	UniRef90_UPI0008548B0B	3e-16	UPI0008548B0B related cluster	unknown TaxID
Up	TRINITY_DN50405_c1_g1_i3_1	-7.31526	3.23633	1.56696e-09	1.11297e-06	C7	Up	Q9TUQ3	1e-93	Complement component C7	Sus scrofa	-	-	UniRef90_UPI0008540C70	3e-127	UPI0008540C70 related cluster	unknown TaxID
Up	TRINITY_DN48368_c0_g1_i2_1	-7.31126	1.10748	0.000109181	0.0142947	MBLAC1	Up	Q498J9	2e-98	Metallo-beta-lactamase domain-containing protein 1	Xenopus laevis	-	-	UniRef90_UPI00085432C4	2e-112	UPI00085432C4 related cluster	unknown TaxID
Up	TRINITY_DN51752_c1_g1_i2_1	-7.11695	5.83884	1.82527e-25	7.40826e-22	HLA-DRB1	Up	P20039	1e-60	HLA class II histocompatibility antigen DRB1-11 beta chain	Homo sapiens	-	-	UniRef90_A0A141QRZ4	1e-108	MHC class II beta chain	Rhinella marina TaxID 8386
Up	TRINITY_DN43747_c0_g1_i2_1	-7.03189	0.882238	8.38879e-05	0.0112422	AASDH	Up	Q4L235	0	Acyl-CoA synthetase family member 4	Homo sapiens	-	-	UniRef90_UPI000854674A	0	UPI000854674A related cluster	unknown TaxID
Up	TRINITY_DN44020_c0_g1_i1_1	-6.97208	0.845722	0.000193194	0.0221324	-	Up	-	-	-	-	-	-	-	-	-	-
Up	TRINITY_DN38853_c0_g1_i2_1	-6.95102	0.823198	5.65022e-05	0.00827466	PRDM9	Up	Q96EQ9	2e-112	Histone-lysine N-methyltransferase PRDM9	Mus musculus	2.1.1.43	Histone-lysine N-methyltransferase.	UniRef90_V5MZB3	2e-114	PRDM9 (Fragment)	Mus TaxID 862507
Up	TRINITY_DN5078_c0_g1_i1_1	-6.86108	0.749991	7.65712e-05	0.0105605	-	Up	-	-	-	-	-	-	-	-	-	-
Up	TRINITY_DN45115_c0_g1_i2_1	-6.81136	0.710368	9.95883e-05	0.01316	LYPD6	Up	Q66IA6	1e-62	Ly6/PLAUR domain-containing protein 6	Danio rerio	-	-	UniRef90_UPI0008540EC4	3e-85	UPI0008540EC4 related cluster	unknown TaxID
Up	TRINITY_DN51692_c5_g2_i4_1	-6.73376	0.654324	0.000258888	0.0277557	-	Up	-	-	-	-	-	-	-	-	-	-
Up	TRINITY_DN46578_c0_g1_i2_1	-6.66782	0.605851	0.000508039	0.0453307	SLC38A6	Up	Q28HE5	1e-125	Probable sodium-coupled neutral amino acid transporter 6	Xenopus tropicalis	-	-	UniRef90_UPI0008543DE8	2e-140	UPI0008543DE8 related cluster	unknown TaxID
Up	TRINITY_DN43899_c0_g1_i1_1	-6.62675	3.34653	3.25384e-05	0.00545779	SPINK5	Up	P10184	3e-22	Ovoinhibitor	Gallus gallus	-	-	UniRef90_A0A1L8GV57	7e-40	Uncharacterized protein	Xenopus laevis TaxID 8355
Up	TRINITY_DN51497_c9_g3_i3_1	-6.57057	0.526839	0.00033726	0.0336025	RAB3GAP2	Up	Q9H2M9	0	Rab3 GTPase-activating protein non-catalytic subunit	Homo sapiens	-	-	UniRef90_UPI00085462C4	0	UPI00085462C4 related cluster	unknown TaxID
Up	TRINITY_DN46953_c0_g1_i1_2	-6.52111	0.487075	0.000320225	0.0324926	NECTIN4	Up	Q96NY8	9e-11	Nectin-4	Homo sapiens	-	-	UniRef90_A0A1L8H5H1	1e-57	Uncharacterized protein	Xenopus laevis TaxID 8355
Up	TRINITY_DN47727_c0_g1_i10_1	-6.46387	0.442646	0.000502058	0.0451392	MCOLN2	Up	Q8IZK6	0	Mucolipin-2	Homo sapiens	-	-	UniRef90_UPI0008540BE8	0	UPI0008540BE8 related cluster	unknown TaxID
Up	TRINITY_DN52550_c1_g1_i2_1	-6.44569	0.432609	0.000557121	0.0483782	DEK	Up	P35659	5e-23	Protein DEK	Homo sapiens	-	-	UniRef90_G5E281	2e-32	Putative uncharacterized protein (Fragment)	Hymenochirus curtipes TaxID 8362
Up	TRINITY_DN88577_c0_g1_i1_1	-6.38808	3.70671	9.24457e-06	0.00190324	MYL2	Up	P02611	3e-105	Myosin regulatory light chain 2B cardiac muscle isoform	Gallus gallus	-	-	UniRef90_B2RZF8	2e-108	LOC100170437 protein	Xenopus TaxID 262014
Up	TRINITY_DN45371_c0_g1_i1_1	-6.32928	5.25435	2.14883e-06	0.000560095	KLHL40	Up	Q5U504	0	Kelch-like protein 40	Xenopus laevis	-	-	UniRef90_UPI000854ECD6	0	UPI000854ECD6 related cluster	unknown TaxID
Up	TRINITY_DN38764_c0_g1_i2_1	-6.29886	4.21145	4.74217e-05	0.00732228	PVALB	Up	P18087	4e-54	Parvalbumin alpha	Lithobates catesbeiana	-	-	UniRef90_P18087	4e-52	Parvalbumin alpha	Lithobates catesbeiana TaxID 8400
Up	CL731Contig2_1	-6.29201	6.37816	4.81852e-14	7.6055e-11	MUC5AC	Up	P98088	7e-27	Mucin-5AC	Homo sapiens	-	-	UniRef90_UPI000854CFAA	9e-92	UPI000854CFAA related cluster	unknown TaxID
Up	TRINITY_DN51183_c3_g1_i4_1	-6.11375	3.42348	2.82632e-09	1.74562e-06	KCTD3	Up	Q9Y597	0	BTB/POZ domain-containing protein KCTD3	Homo sapiens	-	-	UniRef90_UPI0008545CB5	0	UPI0008545CB5 related cluster	unknown TaxID
Up	TRINITY_DN43027_c0_g1_i3_1	-6.05391	6.01134	1.25574e-07	4.88723e-05	PAM	Up	P10731	0	Peptidyl-glycine alpha-amidating monooxygenase	Bos taurus	1.14.17.3]---[4.3.2.5	Peptidylglycine monooxygenase.]---[Peptidylamidoglycolate lyase.	UniRef90_UPI000854860D	0	UPI000854860D related cluster	unknown TaxID
Up	TRINITY_DN48983_c0_g1_i1_1	-6.01716	3.9796	2.51471e-09	1.66152e-06	APOE	Up	P0DMT6	1e-49	Apolipoprotein E	Alligator mississippiensis	-	-	UniRef90_UPI000853F79E	8e-159	UPI000853F79E related cluster	unknown TaxID
Up	TRINITY_DN49180_c0_g1_i1_1	-5.96498	6.55208	3.20663e-32	2.27759e-28	C2	Up	Q8SQ75	2e-174	Complement C2	Pongo pygmaeus	3.4.21.43	Classical-complement-pathway C3/C5 convertase.	UniRef90_UPI00034FE265	0	PREDICTED complement C2	Xenopus tropicalis TaxID 8364
Up	TRINITY_DN68174_c0_g1_i1_1	-5.95801	1.96575	6.54586e-07	0.000202146	CO2	Up	Q37741	1e-94	Cytochrome c oxidase subunit 2	Gadus morhua	1.9.3.1	Cytochrome-c oxidase.	UniRef90_Q6I7X1	1e-107	Cytochrome c oxidase subunit 2	Smaug warreni TaxID 885424
Up	CL3306Contig1_1	-5.63544	4.09708	2.17333e-06	0.000561332	ACTC1	Up	P20399	0	Actin alpha cardiac muscle 2	Xenopus tropicalis	-	-	UniRef90_P68032	0	Actin alpha cardiac muscle 1	cellular organisms TaxID 131567
Up	CL731Contig1_1	-5.54744	4.68348	5.98834e-10	4.47723e-07	VWF	Up	Q28833	2e-09	von Willebrand factor (Fragment)	Sus scrofa	-	-	UniRef90_UPI00084DE443	8e-48	UPI00084DE443 related cluster	unknown TaxID
Up	TRINITY_DN13629_c0_g1_i1_1	-5.50338	3.16367	5.22937e-05	0.00794501	UPK2	Up	P38575	8e-09	Uroplakin-2	Mus musculus	-	-	UniRef90_UPI00085403E8	3e-38	UPI00085403E8 related cluster	unknown TaxID
Up	TRINITY_DN46850_c0_g1_i1_1	-5.47112	2.2807	0.000113342	0.0147134	-	Up	-	-	-	-	-	-	-	-	-	-
Up	TRINITY_DN47950_c0_g1_i2_1	-5.38979	4.12427	8.43619e-06	0.00177541	-	Up	-	-	-	-	-	-	-	-	-	-
Up	TRINITY_DN41470_c0_g1_i1_1	-5.08164	2.41551	1.13699e-06	0.000319832	-	Up	-	-	-	-	-	-	-	-	-	-
Up	TRINITY_DN52105_c0_g1_i8_1	-4.93698	1.07056	7.85803e-05	0.0107852	IGLV5-45	Up	A0A087WSX0	2e-23	Immunoglobulin lambda variable 5-45	Homo sapiens	-	-	UniRef90_A0A1L8I0I3	4e-44	Uncharacterized protein (Fragment)	Xenopus laevis TaxID 8355
Up	TRINITY_DN51892_c7_g2_i2_1	-4.92579	3.15544	1.84253e-07	6.65373e-05	ZNF485	Up	Q8NCK3	2e-22	Zinc finger protein 485	Homo sapiens	-	-	UniRef90_A0A1L8FUJ1	3e-23	Uncharacterized protein	Xenopus laevis TaxID 8355
Up	TRINITY_DN46298_c0_g2_i7_1	-4.90498	1.77437	1.01167e-05	0.00206781	MPPE1	Up	Q0IHA5	5e-17	Metallophosphoesterase 1	Xenopus laevis	-	-	UniRef90_UPI000854B2F4	1e-18	UPI000854B2F4 related cluster	unknown TaxID
Up	TRINITY_DN35567_c0_g1_i1_1	-4.80987	0.968333	0.000156086	0.0187905	-	Up	-	-	-	-	-	-	-	-	-	-
Up	TRINITY_DN43030_c0_g2_i2_1	-4.78807	3.75948	8.61812e-05	0.0114953	SRL	Up	Q7TQ48	0	Sarcalumenin	Mus musculus	-	-	UniRef90_A0A1L8EYB1	0	Uncharacterized protein	Xenopus laevis TaxID 8355
Up	TRINITY_DN48014_c0_g1_i1_1	-4.68769	2.68684	5.49295e-05	0.00812814	IGL1	Up	P0DOX8	4e-38	Immunoglobulin lambda-1 light chain	Homo sapiens	-	-	UniRef90_Q63ZL4	5e-57	LOC594871 protein	Xenopus laevis TaxID 8355
Up	TRINITY_DN52105_c0_g1_i5_1	-4.59916	3.67949	3.11218e-08	1.40349e-05	IGLV7-43	Up	P04211	9e-18	Immunoglobulin lambda variable 7-43	Homo sapiens	-	-	UniRef90_A0A1L8I0J4	2e-33	Uncharacterized protein	Xenopus laevis TaxID 8355
Up	TRINITY_DN47265_c0_g1_i1_1	-4.56341	1.94001	0.000135403	0.0169595	TRIM69	Up	Q02084	1e-35	Zinc-binding protein A33	Pleurodeles waltl	-	-	UniRef90_UPI00045716BE	9e-37	PREDICTED zinc-binding protein A33-like	Callorhinchus milii TaxID 7868
Up	TRINITY_DN52105_c0_g1_i3_1	-4.50294	2.30389	3.48723e-05	0.00569401	IGLV7-43	Up	P04211	1e-13	Immunoglobulin lambda variable 7-43	Homo sapiens	-	-	UniRef90_A0A1L8I0J4	2e-26	Uncharacterized protein	Xenopus laevis TaxID 8355
Up	TRINITY_DN41701_c0_g1_i1_1	-4.4578	1.42843	0.000150338	0.0184106	-	Up	-	-	-	-	-	-	-	-	-	-
Up	TRINITY_DN76671_c0_g1_i1_1	-4.44948	1.41704	7.98172e-05	0.0108112	CO3	Up	O79407	4e-124	Cytochrome c oxidase subunit 3	Scyliorhinus canicula	1.9.3.1	Cytochrome-c oxidase.	UniRef90_A0A0U4JG24	7e-126	Cytochrome c oxidase subunit 3	Squamata TaxID 8509
Up	TRINITY_DN47194_c0_g1_i2_1	-4.44724	2.52914	1.56494e-05	0.00294447	CYP2C9	Up	P20678	6e-163	Cytochrome P450 2H2	Gallus gallus	1.14.14.1	Unspecific monooxygenase.	UniRef90_UPI000854AFA7	0	UPI000854AFA7 related cluster	unknown TaxID
Up	TRINITY_DN52105_c0_g1_i11_1	-4.32899	3.59113	9.17941e-08	3.67319e-05	IGLV5-37	Up	A0A075B6J1	2e-22	Immunoglobulin lambda variable 5-37	Homo sapiens	-	-	UniRef90_A0A1L8I0I3	2e-43	Uncharacterized protein (Fragment)	Xenopus laevis TaxID 8355
Up	TRINITY_DN90715_c0_g1_i1_1	-4.26918	2.57161	4.91438e-05	0.00754717	VTCN1	Up	Q7Z7D3	8e-41	V-set domain-containing T-cell activation inhibitor 1	Homo sapiens	-	-	UniRef90_UPI0008545CD8	2e-86	UPI0008545CD8 related cluster	unknown TaxID
Up	TRINITY_DN41461_c0_g1_i3_1	-4.25603	3.23653	1.3559e-05	0.00262058	GRAP	Up	Q13588	2e-74	GRB2-related adapter protein	Homo sapiens	-	-	UniRef90_C1C3T6	6e-86	GRB2-related adapter protein	Lithobates catesbeiana TaxID 8400
Up	TRINITY_DN49432_c0_g2_i4_1	-4.24372	3.19869	1.17236e-05	0.00234563	MADD	Up	O08873	0	MAP kinase-activating death domain protein	Rattus norvegicus	-	-	UniRef90_UPI00064D093A	0	PREDICTED MAP kinase-activating death domain protein isoform X7	Xenopus tropicalis TaxID 8364
Up	TRINITY_DN51631_c1_g1_i1_1	-4.2259	3.07506	8.08494e-07	0.00024699	IGHV4-38-2	Up	P18532	3e-30	Ig heavy chain V region 1B43	Mus musculus	-	-	UniRef90_A0N906	3e-45	Variable region family VII (Fragment)	Xenopus laevis TaxID 8355
Up	TRINITY_DN51745_c3_g1_i1_1	-4.22185	5.70848	0.00014545	0.0179669	ILF3	Up	Q91550	0	Interleukin enhancer-binding factor 3-A	Xenopus laevis	-	-	UniRef90_Q91550	0	Interleukin enhancer-binding factor 3-A	Xenopus laevis TaxID 8355
Up	CL78Contig1_1	-4.07865	2.62659	4.44536e-06	0.00105248	ERCC1	Up	Q1LZ75	2e-100	DNA excision repair protein ERCC-1	Bos taurus	-	-	UniRef90_UPI000854167F	3e-140	UPI000854167F related cluster	unknown TaxID
Up	TRINITY_DN49180_c0_g1_i5_1	-4.05445	5.14089	3.82074e-10	3.10146e-07	C2	Up	P06681	2e-134	Complement C2	Homo sapiens	3.4.21.43	Classical-complement-pathway C3/C5 convertase.	UniRef90_UPI000854C0C5	0	UPI000854C0C5 related cluster	unknown TaxID
Up	TRINITY_DN43876_c0_g1_i1_1	-4.03274	4.63348	5.39281e-05	0.00812814	-	Up	-	-	-	-	-	-	-	-	-	-
Up	TRINITY_DN49151_c0_g1_i1_1	-4.02112	2.52693	4.23308e-05	0.00675652	ADGRE2	Up	Q9UHX3	5e-16	Adhesion G protein-coupled receptor E2	Homo sapiens	-	-	UniRef90_UPI0008463A4B	4e-68	UPI0008463A4B related cluster	unknown TaxID
Up	TRINITY_DN43876_c0_g1_i1_2	-3.95981	3.91346	0.000266079	0.028313	MOGAT2	Up	Q6P342	0	Diacylglycerol O-acyltransferase 2	Xenopus tropicalis	2.3.1.20	Diacylglycerol O-acyltransferase.	UniRef90_UPI000853FB73	0	UPI000853FB73 related cluster	unknown TaxID
Up	TRINITY_DN47643_c0_g1_i3_1	-3.94047	1.81555	0.000176504	0.0208077	IQCB1	Up	Q8BP00	8e-18	IQ calmodulin-binding motif-containing protein 1	Mus musculus	-	-	UniRef90_UPI000854D8A3	5e-48	UPI000854D8A3 related cluster	unknown TaxID
Up	TRINITY_DN45576_c0_g2_i1_1	-3.92705	5.29576	0.000569578	0.0487418	PTCHD3	Up	Q0EEE2	0	Patched domain-containing protein 3	Mus musculus	-	-	UniRef90_UPI000854F991	0	UPI000854F991 related cluster	unknown TaxID
Up	TRINITY_DN49029_c0_g2_i2_1	-3.83673	4.90344	3.0773e-10	2.73216e-07	MARK4	Up	Q8CIP4	0	MAP/microtubule affinity-regulating kinase 4	Mus musculus	2.7.11.1	Non-specific serine/threonine protein kinase.	UniRef90_F6WUK2	0	MAP/microtubule affinity-regulating kinase 4	Xenopus tropicalis TaxID 8364
Up	TRINITY_DN23290_c0_g1_i1_1	-3.81511	2.15136	0.000538261	0.0473478	SIX1	Up	Q6NZ04	9e-167	Homeobox protein six1b	Danio rerio	-	-	UniRef90_Q62231	1e-160	Homeobox protein SIX1	Euteleostomi TaxID 117571
Up	TRINITY_DN51892_c7_g2_i4_1	-3.76451	2.72329	0.00017279	0.0204754	ZNF624	Up	P18753	2e-30	Oocyte zinc finger protein XlCOF8.4 (Fragment)	Xenopus laevis	-	-	UniRef90_UPI0008541003	8e-41	UPI0008541003 related cluster	unknown TaxID
Up	TRINITY_DN52856_c5_g3_i3_1	-3.75764	4.46578	1.80499e-08	8.99674e-06	-	Up	-	-	-	-	-	-	-	-	-	-
Up	TRINITY_DN38777_c0_g1_i1_1	-3.71954	2.09462	5.96446e-05	0.00861536	SYNGAP1	Up	F6SEU4	3e-141	Ras/Rap GTPase-activating protein SynGAP	Mus musculus	-	-	UniRef90_F7CMD4	0	Synaptic Ras GTPase-activating protein 1	Xenopus TaxID 262014
Up	TRINITY_DN51524_c2_g1_i1_1	-3.66713	2.71237	1.06509e-05	0.00216145	-	Up	-	-	-	-	-	-	-	-	-	-
Up	TRINITY_DN6321_c0_g2_i1_1	-3.65733	3.80515	3.73347e-07	0.00012479	IGLV7-43	Up	P04211	5e-22	Immunoglobulin lambda variable 7-43	Homo sapiens	-	-	UniRef90_Q7SYU1	1e-32	LOC779021 protein (Fragment)	Xenopus laevis TaxID 8355
Up	TRINITY_DN28878_c0_g1_i1_1	-3.60984	3.19236	0.000585448	0.0496513	CKM	Up	Q5XLD3	4e-123	Creatine kinase M-type	Sus scrofa	2.7.3.2	Creatine kinase.	UniRef90_UPI0002233C15	2e-119	PREDICTED creatine kinase M-type	Loxodonta africana TaxID 9785
Up	TRINITY_DN40673_c0_g2_i1_1	-3.56525	2.15102	0.000343081	0.0339181	B3GNT7	Up	Q66H69	7e-71	UDP-GlcNAc betaGal beta-1 3-N-acetylglucosaminyltransferase 7	Rattus norvegicus	-	-	UniRef90_UPI000854C88B	2e-100	UPI000854C88B related cluster	unknown TaxID
Up	TRINITY_DN44549_c0_g1_i2_1	-3.46842	4.10352	3.08018e-05	0.00522021	TNFRSF10C	Up	P83626	8e-13	Tumor necrosis factor receptor superfamily member 26	Mus musculus	-	-	UniRef90_Q76B98	2e-37	Death receptor-M2	Xenopus laevis TaxID 8355
Up	TRINITY_DN47953_c0_g1_i1_1	-3.44523	3.00158	6.8463e-05	0.00967712	IGLV8-61	Up	A0A075B6I0	5e-15	Immunoglobulin lambda variable 8-61	Homo sapiens	-	-	UniRef90_Q7SYU1	6e-32	LOC779021 protein (Fragment)	Xenopus laevis TaxID 8355
Up	TRINITY_DN37378_c0_g1_i1_1	-3.38293	2.71029	3.08681e-05	0.00522021	HRASLS2	Up	Q9NWW9	6e-18	HRAS-like suppressor 2	Homo sapiens	-	-	UniRef90_K7GRX7	8e-19	Uncharacterized protein	Sus scrofa TaxID 9823
Up	TRINITY_DN48802_c0_g4_i3_1	-3.27054	4.36342	1.56514e-06	0.000419501	STK19	Up	Q9JHN8	2e-70	Serine/threonine-protein kinase 19	Mus musculus	2.7.11.1	Non-specific serine/threonine protein kinase.	UniRef90_UPI00085453B9	1e-129	UPI00085453B9 related cluster	unknown TaxID
Up	TRINITY_DN51847_c8_g10_i3_1	-3.22871	4.34384	1.89012e-05	0.00346452	IVNS1ABP	Up	Q920Q8	3e-123	Influenza virus NS1A-binding protein homolog	Mus musculus	-	-	UniRef90_UPI000331816D	0	PREDICTED influenza virus NS1A-binding protein	Sorex araneus TaxID 42254
Up	TRINITY_DN14672_c0_g1_i1_1	-3.16096	2.54231	0.000172965	0.0204754	S100P	Up	P25815	4e-11	Protein S100-P	Homo sapiens	-	-	UniRef90_F7DMV8	3e-18	Uncharacterized protein (Fragment)	Xenopus tropicalis TaxID 8364
Up	TRINITY_DN40673_c0_g1_i1_1	-3.11951	2.60924	0.000280688	0.0293539	B3GNT7	Up	Q8NFL0	5e-84	UDP-GlcNAc betaGal beta-1 3-N-acetylglucosaminyltransferase 7	Homo sapiens	-	-	UniRef90_UPI000854C88B	1e-101	UPI000854C88B related cluster	unknown TaxID
Up	TRINITY_DN74511_c0_g1_i1_1	-3.11543	3.78627	0.000574865	0.0490465	-	Up	-	-	-	-	-	-	UniRef90_A0A1L8H4F5	8e-30	Uncharacterized protein	Xenopus laevis TaxID 8355
Up	TRINITY_DN45059_c0_g1_i2_1	-2.94175	5.36875	3.65865e-08	1.62416e-05	KHSRP	Up	Q92945	8e-76	Far upstream element-binding protein 2	Homo sapiens	-	-	UniRef90_UPI000854D76E	5e-81	UPI000854D76E related cluster	unknown TaxID
Up	TRINITY_DN48304_c0_g1_i2_1	-2.92359	2.56333	0.000587472	0.0496732	CCDC130	Up	Q6DJK9	2e-15	Coiled-coil domain-containing protein 130	Xenopus laevis	-	-	UniRef90_UPI00085463DB	4e-17	UPI00085463DB related cluster	unknown TaxID
Up	CL2285Contig1_1	-2.84832	3.55921	0.000495007	0.0447887	CO1	Up	Q9MIY8	0	Cytochrome c oxidase subunit 1	Danio rerio	1.9.3.1	Cytochrome-c oxidase.	UniRef90_Q6I7X2	0	Cytochrome c oxidase subunit 1	Bifurcata TaxID 1329961
Up	TRINITY_DN48014_c0_g3_i1_1	-2.83229	2.78557	0.000300488	0.0310112	IGL1	Up	P0DOX8	2e-28	Immunoglobulin lambda-1 light chain	Homo sapiens	-	-	UniRef90_Q7SYU1	1e-40	LOC779021 protein (Fragment)	Xenopus laevis TaxID 8355
Up	TRINITY_DN52324_c7_g5_i5_1	-2.5343	3.78135	0.000460502	0.0426624	SYTL2	Up	Q9HCH5	2e-170	Synaptotagmin-like protein 2	Homo sapiens	-	-	UniRef90_UPI00064CDF0E	0	PREDICTED synaptotagmin-like protein 2 isoform X9	Xenopus tropicalis TaxID 8364
Up	TRINITY_DN52105_c0_g1_i2_1	-2.5077	4.12413	0.000156025	0.0187905	IGLV7-43	Up	P04211	1e-19	Immunoglobulin lambda variable 7-43	Homo sapiens	-	-	UniRef90_Q7SYU1	1e-45	LOC779021 protein (Fragment)	Xenopus laevis TaxID 8355
Up	TRINITY_DN50784_c0_g1_i4_1	-2.43248	5.89239	0.000329552	0.0330671	CES1	Up	Q04791	2e-160	Fatty acyl-CoA hydrolase precursor medium chain	Anas platyrhynchos	-	-	UniRef90_UPI000854E0FE	0	UPI000854E0FE related cluster	unknown TaxID
Up	TRINITY_DN60183_c0_g1_i1_1	-2.41564	4.2307	0.000277458	0.0291958	-	Up	-	-	-	-	-	-	-	-	-	-
Up	TRINITY_DN49151_c0_g1_i2_1	-2.39781	4.70177	0.000563083	0.0484781	UMOD	Up	P27590	5e-18	Uromodulin	Rattus norvegicus	-	-	UniRef90_UPI0008463A4B	2e-106	UPI0008463A4B related cluster	unknown TaxID
Up	TRINITY_DN50417_c13_g1_i2_1	-2.39443	4.93035	3.65334e-05	0.00589745	MYLK	Up	Q28824	0	Myosin light chain kinase smooth muscle	Bos taurus	2.7.11.18	Myosin light-chain kinase.	UniRef90_UPI0008546691	0	UPI0008546691 related cluster	unknown TaxID
Up	CL3198Contig1_1	-2.39294	3.8352	0.000392918	0.03797	SLC19A3	Up	Q4R877	0	Thiamine transporter 2	Macaca fascicularis	-	-	UniRef90_UPI0008547D4F	0	UPI0008547D4F related cluster	unknown TaxID
Up	TRINITY_DN45586_c0_g2_i3_1	-2.37631	4.19363	0.00048089	0.0436504	ANXA2	Up	Q07936	3e-101	Annexin A2	Rattus norvegicus	-	-	UniRef90_UPI00085471E6	6e-175	UPI00085471E6 related cluster	unknown TaxID
Up	TRINITY_DN45442_c0_g1_i2_1	-2.32416	6.15047	1.23765e-08	6.63449e-06	ICAM5	Up	Q60625	1e-29	Intercellular adhesion molecule 5	Mus musculus	-	-	UniRef90_A0A1L8GVQ3	3e-84	Uncharacterized protein	Xenopus laevis TaxID 8355
Up	TRINITY_DN33528_c0_g1_i1_1	-2.034	4.94017	0.000338261	0.0336025	PINLYP	Up	Q7LZI2	6e-06	Phospholipase A2 inhibitor 25 kDa subunit	Naja kaouthia	-	-	UniRef90_A0A1L8FPU4	4e-42	Uncharacterized protein	Xenopus laevis TaxID 8355
Down	TRINITY_DN27924_c0_g1_i1_1	2.01023	5.89473	1.47075e-05	0.00282335	-	Down	-	-	-	-	-	-	-	-	-	-
Down	CL46Contig2_1	2.07251	5.90237	0.000196083	0.0222837	SERPINB4	Down	P48594	2e-57	Serpin B4	Homo sapiens	-	-	UniRef90_F6W2F7	1e-65	Serpin peptidase inhibitor clade B (ovalbumin) member 11	Xenopus tropicalis TaxID 8364
Down	CL6331Contig1_1	2.11116	4.94284	0.000226034	0.0251837	-	Down	-	-	-	-	-	-	-	-	-	-
Down	CL235Contig2_1	2.22619	9.91307	4.7187e-08	2.03126e-05	KRT13	Down	Q6IFV4	3e-118	Keratin type I cytoskeletal 13	Rattus norvegicus	-	-	UniRef90_UPI000854FAE8	2e-145	UPI000854FAE8 related cluster	unknown TaxID
Down	CL5051Contig1_2	2.25369	5.0263	5.97383e-05	0.00861536	HARBI1	Down	Q9M2U3	2e-07	Protein ALP1-like	Arabidopsis thaliana	-	-	UniRef90_UPI00046BCF45	4e-51	PREDICTED uncharacterized protein LOC103309075	Acyrthosiphon pisum TaxID 7029
Down	TRINITY_DN49716_c0_g3_i6_1	2.31921	5.80695	1.90866e-07	6.77837e-05	CLASRP	Down	A0JNI5	6e-127	CLK4-associating serine/arginine rich protein	Bos taurus	-	-	UniRef90_UPI0008545922	2e-142	UPI0008545922 related cluster	unknown TaxID
Down	TRINITY_DN50758_c9_g18_i7_2	2.44845	4.38028	7.10726e-05	0.00999625	DKC1	Down	Q5ZJH9	1e-116	H/ACA ribonucleoprotein complex subunit 4	Gallus gallus	-	-	UniRef90_F6YJD1	2e-121	Uncharacterized protein	Xenopus tropicalis TaxID 8364
Down	CL720Contig1_1	2.45407	3.37267	0.000543671	0.0473983	RTL1	Down	P0CT40	2e-06	Transposon Tf2-9 polyprotein	Schizosaccharomyces pombe (strain 972 / ATCC 24843)	-	-	UniRef90_UPI0008476328	5e-109	UPI0008476328 related cluster	unknown TaxID
Down	TRINITY_DN44079_c1_g1_i2_1	2.56698	4.03436	0.00039707	0.0380242	-	Down	-	-	-	-	-	-	-	-	-	-
Down	CL235Contig1_1	2.57577	9.84993	2.47822e-10	2.34696e-07	KRT16	Down	Q9Z2K1	4e-75	Keratin type I cytoskeletal 16	Mus musculus	-	-	UniRef90_UPI000854FAE8	8e-90	UPI000854FAE8 related cluster	unknown TaxID
Down	TRINITY_DN50634_c6_g2_i5_1	2.58822	3.79121	0.000383666	0.0372025	-	Down	-	-	-	-	-	-	-	-	-	-
Down	TRINITY_DN52739_c2_g2_i1_1	2.60724	7.76265	7.76523e-09	4.32584e-06	-	Down	-	-	-	-	-	-	-	-	-	-
Down	CL235Contig1_2	2.60898	6.06083	4.04582e-08	1.7684e-05	KRT19	Down	P19001	1e-41	Keratin type I cytoskeletal 19	Mus musculus	-	-	UniRef90_UPI000854FAE8	3e-45	UPI000854FAE8 related cluster	unknown TaxID
Down	CL5540Contig1_1	2.66923	3.79981	0.000117433	0.015164	-	Down	-	-	-	-	-	-	-	-	-	-
Down	TRINITY_DN52739_c2_g3_i3_2	2.67793	5.95069	2.52592e-08	1.17646e-05	KRT17	Down	Q6IFU7	4e-40	Keratin type I cytoskeletal 42	Rattus norvegicus	-	-	UniRef90_UPI000854FAE8	4e-48	UPI000854FAE8 related cluster	unknown TaxID
Down	CL1Contig3_1	2.69737	4.69521	0.000178078	0.0209065	-	Down	-	-	-	-	-	-	-	-	-	-
Down	TRINITY_DN45788_c0_g2_i1_1	2.71911	6.78166	0.00023403	0.0256719	KRT14	Down	P02533	1e-114	Keratin type I cytoskeletal 14	Homo sapiens	-	-	UniRef90_UPI000854B35D	8e-127	UPI000854B35D related cluster	unknown TaxID
Down	TRINITY_DN48798_c0_g1_i1_1	2.77376	4.50525	1.94955e-05	0.00352794	PRDM10	Down	B4F6U4	0	PR domain zinc finger protein 10	Xenopus tropicalis	-	-	UniRef90_B4F6U4	0	PR domain zinc finger protein 10	Xenopus tropicalis TaxID 8364
Down	TRINITY_DN40150_c0_g2_i1_1	2.84771	2.84158	0.000398512	0.0380242	-	Down	-	-	-	-	-	-	-	-	-	-
Down	TRINITY_DN51443_c0_g1_i6_1	2.85289	4.01966	3.55371e-05	0.0057694	MAT2A	Down	Q3THS6	9e-73	S-adenosylmethionine synthase isoform type-2	Mus musculus	2.5.1.6	Methionine adenosyltransferase.	UniRef90_A0A0S7FTD3	4e-72	S-adenosylmethionine synthase	Cyprinodontoidei TaxID 8087
Down	TRINITY_DN46659_c0_g1_i3_1	2.85755	3.48502	0.000152151	0.0184733	LYPD2	Down	Q9DD23	2e-10	Ly6/PLAUR domain-containing protein 2	Mus musculus	-	-	UniRef90_UPI000854508B	2e-15	UPI000854508B related cluster	unknown TaxID
Down	TRINITY_DN30026_c0_g2_i1_1	2.88223	2.2784	0.000469083	0.0428942	-	Down	-	-	-	-	-	-	-	-	-	-
Down	TRINITY_DN51520_c0_g1_i6_1	2.92136	3.59418	0.000125843	0.0159613	PAQR5	Down	Q6DC77	2e-129	Membrane progestin receptor gamma-B	Danio rerio	-	-	UniRef90_UPI000854DC2F	3e-172	UPI000854DC2F related cluster	unknown TaxID
Down	TRINITY_DN48108_c0_g1_i7_1	2.94148	2.51689	0.00046954	0.0428942	ABLIM1	Down	O14639	4e-152	Actin-binding LIM protein 1	Homo sapiens	-	-	UniRef90_UPI00064D6ABF	1e-177	PREDICTED actin-binding LIM protein 1 isoform X9	Xenopus tropicalis TaxID 8364
Down	TRINITY_DN25439_c0_g1_i1_1	3.00002	2.36032	0.000503756	0.0451489	-	Down	-	-	-	-	-	-	-	-	-	-
Down	TRINITY_DN50257_c3_g1_i1_1	3.02747	3.34985	0.000202863	0.0228712	-	Down	-	-	-	-	-	-	-	-	-	-
Down	TRINITY_DN52767_c1_g1_i1_1	3.0313	9.10521	5.92665e-10	4.47723e-07	KRT6A	Down	P50446	5e-94	Keratin type II cytoskeletal 6A	Mus musculus	-	-	UniRef90_UPI000854C8C6	7e-101	UPI000854C8C6 related cluster	unknown TaxID
Down	TRINITY_DN49912_c0_g1_i9_3	3.03469	2.1324	0.000398832	0.0380242	-	Down	-	-	-	-	-	-	-	-	-	-
Down	TRINITY_DN51847_c8_g10_i4_2	3.0807	3.57289	6.23681e-05	0.0089492	IVNS1ABP	Down	Q6DFU2	5e-129	Influenza virus NS1A-binding protein homolog	Xenopus laevis	-	-	UniRef90_A4IGQ7	1e-135	Influenza virus NS1A-binding protein	Xenopus TaxID 262014
Down	TRINITY_DN46159_c0_g2_i1_1	3.14202	2.37362	0.00030126	0.0310112	-	Down	-	-	-	-	-	-	-	-	-	-
Down	TRINITY_DN23871_c0_g1_i1_1	3.17134	3.16719	0.000247542	0.0267411	-	Down	-	-	-	-	-	-	UniRef90_UPI00084DAEAD	3e-20	UPI00084DAEAD related cluster	unknown TaxID
Down	TRINITY_DN7512_c0_g1_i1_1	3.20484	2.11722	0.000204451	0.0229591	-	Down	-	-	-	-	-	-	UniRef90_UPI000854EAF1	8e-50	UPI000854EAF1 related cluster	unknown TaxID
Down	TRINITY_DN51521_c1_g4_i4_1	3.34115	2.75031	7.55846e-05	0.0104753	-	Down	-	-	-	-	-	-	-	-	-	-
Down	TRINITY_DN49432_c0_g1_i1_1	3.41099	1.71061	0.000273776	0.0289154	-	Down	-	-	-	-	-	-	-	-	-	-
Down	TRINITY_DN503_c0_g1_i1_1	3.48591	1.77165	0.000186945	0.0216296	HPD	Down	P32754	0	4-hydroxyphenylpyruvate dioxygenase	Homo sapiens	1.13.11.27	4-hydroxyphenylpyruvate dioxygenase.	UniRef90_UPI00074FBB2D	0	PREDICTED 4-hydroxyphenylpyruvate dioxygenase	Gekko japonicus TaxID 146911
Down	TRINITY_DN31406_c0_g1_i1_1	3.48919	1.77983	0.00053829	0.0473478	-	Down	-	-	-	-	-	-	-	-	-	-
Down	TRINITY_DN88475_c0_g1_i1_1	3.49192	1.49981	0.000343825	0.0339181	-	Down	-	-	-	-	-	-	UniRef90_A0A1L8FFN2	2e-31	Uncharacterized protein	Xenopus laevis TaxID 8355
Down	TRINITY_DN33446_c0_g1_i1_2	3.53101	1.99374	0.000543868	0.0473983	-	Down	-	-	-	-	-	-	UniRef90_UPI0008546F6A	5e-24	UPI0008546F6A related cluster	unknown TaxID
Down	TRINITY_DN51521_c1_g4_i6_1	3.55696	3.73412	0.000200338	0.0226766	-	Down	-	-	-	-	-	-	-	-	-	-
Down	CL8114Contig1_1	3.67467	4.246	6.15198e-08	2.60871e-05	-	Down	-	-	-	-	-	-	-	-	-	-
Down	TRINITY_DN44951_c0_g3_i1_1	3.67778	1.62402	0.000368895	0.0360161	-	Down	-	-	-	-	-	-	UniRef90_A0A1L8F9D5	1e-07	Uncharacterized protein	Xenopus laevis TaxID 8355
Down	TRINITY_DN49074_c0_g2_i1_1	3.69146	2.49582	0.000225509	0.0251837	LRWD1	Down	Q6GM71	0	Leucine-rich repeat and WD repeat-containing protein 1	Xenopus laevis	-	-	UniRef90_UPI0008547CA2	0	UPI0008547CA2 related cluster	unknown TaxID
Down	TRINITY_DN50480_c5_g1_i7_1	3.6957	2.92825	4.71692e-05	0.00732228	-	Down	-	-	-	-	-	-	-	-	-	-
Down	TRINITY_DN50335_c0_g1_i17_2	3.72338	2.15891	0.000310177	0.0318138	SLC37A1	Down	P57057	1e-139	Glucose-6-phosphate exchanger SLC37A1	Homo sapiens	-	-	UniRef90_Q6NTN2	6e-173	MGC83169 protein	Xenopus laevis TaxID 8355
Down	TRINITY_DN65752_c0_g1_i1_1	3.72958	4.49873	2.57152e-05	0.00442785	-	Down	-	-	-	-	-	-	-	-	-	-
Down	TRINITY_DN42572_c0_g2_i1_1	3.73043	2.37352	0.000559406	0.0483782	-	Down	-	-	-	-	-	-	-	-	-	-
Down	TRINITY_DN50884_c1_g2_i1_1	3.7356	6.05278	2.71677e-07	9.41295e-05	KRT17	Down	Q6IFU7	2e-116	Keratin type I cytoskeletal 42	Rattus norvegicus	-	-	UniRef90_G3VPL3	1e-118	Uncharacterized protein	Sarcophilus harrisii TaxID 9305
Down	TRINITY_DN46972_c0_g1_i1_1	3.77412	5.91596	1.80541e-10	1.83191e-07	PRG4	Down	Q92954	6e-90	Proteoglycan 4	Homo sapiens	-	-	UniRef90_UPI0008470132	9e-172	UPI0008470132 related cluster	unknown TaxID
Down	TRINITY_DN8808_c0_g1_i2_1	3.80169	1.75909	0.000254954	0.0274375	-	Down	-	-	-	-	-	-	-	-	-	-
Down	TRINITY_DN50396_c0_g1_i4_1	3.86814	1.78408	0.00028247	0.0293966	BHMT	Down	Q9FUN0	1e-38	Homocysteine S-methyltransferase 1	Zea mays	2.1.1.10	Homocysteine S-methyltransferase.	UniRef90_UPI000854FBE9	5e-87	UPI000854FBE9 related cluster	unknown TaxID
Down	TRINITY_DN17748_c0_g1_i1_1	3.90907	1.03132	0.000583849	0.0496513	-	Down	-	-	-	-	-	-	-	-	-	-
Down	TRINITY_DN46170_c0_g1_i1_1	3.95036	2.90301	8.24621e-06	0.00176153	-	Down	-	-	-	-	-	-	UniRef90_A0A1L8GGH7	1e-26	Uncharacterized protein (Fragment)	Xenopus laevis TaxID 8355
Down	TRINITY_DN46036_c0_g1_i1_1	3.99425	4.12545	7.54019e-05	0.0104753	-	Down	-	-	-	-	-	-	-	-	-	-
Down	TRINITY_DN50967_c0_g7_i1_1	3.99851	2.39767	8.02917e-05	0.0108112	TELO2	Down	Q08CY4	0	Telomere length regulation protein TEL2 homolog	Xenopus tropicalis	-	-	UniRef90_UPI0008546F29	0	UPI0008546F29 related cluster	unknown TaxID
Down	TRINITY_DN32618_c0_g1_i1_1	4.00487	1.89929	0.000117955	0.015164	NOL9	Down	Q5SY16	9e-97	Polynucleotide 5'-hydroxyl-kinase NOL9	Homo sapiens	-	-	UniRef90_UPI0008546B62	9e-171	UPI0008546B62 related cluster	unknown TaxID
Down	TRINITY_DN36949_c1_g2_i1_1	4.05704	1.60091	0.000128507	0.0162267	-	Down	-	-	-	-	-	-	-	-	-	-
Down	TRINITY_DN40408_c0_g1_i1_1	4.07155	1.95623	0.00056022	0.0483782	-	Down	-	-	-	-	-	-	-	-	-	-
Down	CL4390Contig1_1	4.07832	1.16686	0.000466854	0.0428942	-	Down	-	-	-	-	-	-	-	-	-	-
Down	TRINITY_DN82363_c0_g1_i1_1	4.11636	1.64392	0.00026067	0.0278417	-	Down	-	-	-	-	-	-	-	-	-	-
Down	CL5178Contig1_1	4.13622	1.21068	0.000233968	0.0256719	-	Down	-	-	-	-	-	-	UniRef90_UPI00084DAEAD	1e-83	UPI00084DAEAD related cluster	unknown TaxID
Down	TRINITY_DN48450_c0_g1_i1_1	4.16127	4.80191	7.42134e-05	0.0103866	-	Down	-	-	-	-	-	-	-	-	-	-
Down	TRINITY_DN51454_c0_g1_i1_1	4.1614	1.26363	0.000195076	0.0222582	-	Down	-	-	-	-	-	-	-	-	-	-
Down	TRINITY_DN69301_c0_g1_i1_1	4.17576	1.24528	0.000460996	0.0426624	-	Down	-	-	-	-	-	-	-	-	-	-
Down	TRINITY_DN85201_c0_g1_i1_1	4.19355	1.28633	0.000315924	0.0321711	-	Down	-	-	-	-	-	-	-	-	-	-
Down	TRINITY_DN46036_c0_g1_i2_1	4.20945	4.70948	4.71745e-05	0.00732228	-	Down	-	-	-	-	-	-	-	-	-	-
Down	TRINITY_DN51815_c2_g1_i3_1	4.21078	1.27347	0.000348091	0.0342202	-	Down	-	-	-	-	-	-	-	-	-	-
Down	TRINITY_DN49971_c1_g3_i1_1	4.21382	1.27573	0.000293307	0.030413	-	Down	-	-	-	-	-	-	-	-	-	-
Down	TRINITY_DN44276_c0_g1_i1_1	4.24097	2.6712	8.4221e-06	0.00177541	YBEY	Down	P58557	9e-65	Putative ribonuclease	Homo sapiens	-	-	UniRef90_UPI000854E1D2	4e-81	UPI000854E1D2 related cluster	unknown TaxID
Down	TRINITY_DN44951_c0_g5_i1_1	4.29809	3.89277	1.15166e-06	0.000320782	-	Down	-	-	-	-	-	-	-	-	-	-
Down	CL2167Contig1_1	4.32487	2.68024	6.30268e-05	0.00899827	-	Down	-	-	-	-	-	-	-	-	-	-
Down	TRINITY_DN39506_c0_g1_i1_1	4.34629	2.69381	0.00027347	0.0289154	-	Down	-	-	-	-	-	-	-	-	-	-
Down	CL66Contig4_1	4.34952	1.86502	1.9942e-05	0.0035859	-	Down	-	-	-	-	-	-	UniRef90_UPI00084D5614	3e-25	UPI00084D5614 related cluster	unknown TaxID
Down	TRINITY_DN48108_c0_g1_i8_1	4.36419	2.5175	2.5814e-06	0.000654823	ABLIM1	Down	O14639	0	Actin-binding LIM protein 1	Homo sapiens	-	-	UniRef90_UPI00065DF9DF	0	PREDICTED actin-binding LIM protein 1 isoform X3	Archelosauria TaxID 1329799
Down	TRINITY_DN51634_c1_g1_i1_1	4.46628	1.95056	2.24864e-05	0.00394358	-	Down	-	-	-	-	-	-	-	-	-	-
Down	TRINITY_DN67229_c0_g1_i1_1	4.482	3.06019	5.62979e-05	0.00827466	-	Down	-	-	-	-	-	-	-	-	-	-
Down	TRINITY_DN51138_c3_g2_i1_1	4.58213	2.05225	2.20736e-05	0.00389524	-	Down	-	-	-	-	-	-	-	-	-	-
Down	TRINITY_DN53766_c0_g1_i1_1	4.59148	1.58845	4.04787e-05	0.0064974	-	Down	-	-	-	-	-	-	-	-	-	-
Down	TRINITY_DN49746_c0_g1_i2_2	4.5982	2.41914	4.64748e-06	0.00109124	KRT24	Down	A1L317	6e-68	Keratin type I cytoskeletal 24	Mus musculus	-	-	UniRef90_UPI00084D6941	3e-82	UPI00084D6941 related cluster	unknown TaxID
Down	TRINITY_DN42158_c1_g1_i1_1	4.6006	0.896681	0.000314565	0.0321479	-	Down	-	-	-	-	-	-	-	-	-	-
Down	TRINITY_DN17004_c0_g1_i1_1	4.64942	1.63358	3.29641e-05	0.00545779	-	Down	-	-	-	-	-	-	-	-	-	-
Down	TRINITY_DN52373_c8_g2_i8_1	4.67671	5.95592	0.000374765	0.0364638	RTL1	Down	P0CT40	2e-177	Transposon Tf2-9 polyprotein	Schizosaccharomyces pombe (strain 972 / ATCC 24843)	-	-	UniRef90_UPI0008477A21	0	UPI0008477A21 related cluster	unknown TaxID
Down	TRINITY_DN89183_c0_g1_i1_1	4.8099	1.07016	0.000437689	0.0413129	-	Down	-	-	-	-	-	-	-	-	-	-
Down	TRINITY_DN51521_c1_g2_i3_1	4.85138	2.30293	2.10642e-06	0.000554126	-	Down	-	-	-	-	-	-	-	-	-	-
Down	TRINITY_DN6355_c0_g1_i1_1	4.93204	1.13845	0.000113415	0.0147134	-	Down	-	-	-	-	-	-	-	-	-	-
Down	TRINITY_DN47365_c0_g1_i2_1	4.97156	1.91584	6.40624e-06	0.00142194	ZNF618	Down	Q80YY7	0	Zinc finger protein 618	Mus musculus	-	-	UniRef90_UPI000443630C	0	PREDICTED zinc finger protein 618 isoform X8	Theria TaxID 722675
Down	TRINITY_DN31294_c0_g1_i1_1	5.02777	1.21891	5.83723e-05	0.0085047	-	Down	-	-	-	-	-	-	-	-	-	-
Down	TRINITY_DN37394_c0_g1_i1_1	5.13338	2.05903	2.90517e-06	0.000717729	-	Down	-	-	-	-	-	-	-	-	-	-
Down	TRINITY_DN52525_c9_g7_i1_1	5.21497	1.37557	2.07246e-05	0.00370319	-	Down	-	-	-	-	-	-	-	-	-	-
Down	TRINITY_DN73537_c0_g1_i1_1	5.3548	1.5003	0.000121838	0.0155925	-	Down	-	-	-	-	-	-	-	-	-	-
Down	TRINITY_DN52667_c6_g4_i1_1	5.36953	2.76106	1.71758e-07	6.50643e-05	-	Down	-	-	-	-	-	-	-	-	-	-
Down	TRINITY_DN43493_c0_g1_i2_1	5.72185	3.5115	1.81331e-09	1.25653e-06	-	Down	-	-	-	-	-	-	UniRef90_UPI0008549C66	2e-10	UPI0008549C66 related cluster	unknown TaxID
Down	TRINITY_DN49877_c6_g1_i1_1	6.37584	0.405482	0.000589204	0.0496732	-	Down	-	-	-	-	-	-	-	-	-	-
Down	TRINITY_DN50263_c0_g2_i4_1	6.42746	0.445759	0.000567401	0.0487022	-	Down	-	-	-	-	-	-	UniRef90_UPI000854D722	9e-47	UPI000854D722 related cluster	unknown TaxID
Down	TRINITY_DN34656_c0_g3_i1_1	6.43915	0.452321	0.000541994	0.0473983	-	Down	-	-	-	-	-	-	-	-	-	-
Down	TRINITY_DN54178_c0_g1_i1_1	6.44502	0.4556	0.000466671	0.0428942	-	Down	-	-	-	-	-	-	-	-	-	-
Down	TRINITY_DN7148_c0_g2_i1_1	6.48261	0.487972	0.00051514	0.0457364	-	Down	-	-	-	-	-	-	-	-	-	-
Down	TRINITY_DN50471_c2_g3_i3_1	6.49416	0.494414	0.000407396	0.0387108	FNBP4	Down	Q8N3X1	1e-160	Formin-binding protein 4	Homo sapiens	-	-	UniRef90_UPI000854C3C2	0	UPI000854C3C2 related cluster	unknown TaxID
Down	TRINITY_DN67094_c0_g1_i1_1	6.51108	0.504068	0.000364342	0.0356942	-	Down	-	-	-	-	-	-	-	-	-	-
Down	TRINITY_DN48174_c0_g1_i3_2	6.53528	0.528868	0.000529328	0.0468497	FBXO31	Down	A2BD94	3e-174	F-box only protein 31-B	Xenopus laevis	-	-	UniRef90_A2RRT3	3e-168	F-box only protein 31-A	Xenopus TaxID 262014
Down	TRINITY_DN50400_c1_g3_i1_1	6.5859	0.557299	0.00045423	0.0424511	-	Down	-	-	-	-	-	-	-	-	-	-
Down	TRINITY_DN52702_c1_g2_i1_1	6.61904	0.587162	0.000233417	0.0256719	-	Down	-	-	-	-	-	-	UniRef90_UPI00064D44B0	4e-24	PREDICTED lamina-associated polypeptide 2 isoforms alpha/zeta-like	Xenopus tropicalis TaxID 8364
Down	TRINITY_DN48051_c0_g1_i4_2	6.62428	0.590263	0.000244554	0.0265192	E4F1	Down	Q8CCE9	1e-141	Transcription factor E4F1	Mus musculus	2.3.2.27	RING-type E3 ubiquitin transferase.	UniRef90_UPI0008540C4D	0	UPI0008540C4D related cluster	unknown TaxID
Down	TRINITY_DN29084_c0_g1_i1_1	6.64063	0.599558	0.000325926	0.0328365	-	Down	-	-	-	-	-	-	-	-	-	-
Down	TRINITY_DN74232_c0_g1_i1_1	6.67263	0.628391	0.000187283	0.0216296	-	Down	-	-	-	-	-	-	-	-	-	-
Down	TRINITY_DN51972_c3_g4_i1_1	6.7036	0.656447	0.000281027	0.0293539	-	Down	-	-	-	-	-	-	-	-	-	-
Down	TRINITY_DN74874_c0_g1_i1_1	6.71421	0.662444	0.000184595	0.021494	-	Down	-	-	-	-	-	-	-	-	-	-
Down	TRINITY_DN47752_c0_g1_i4_1	6.74423	0.6804	0.000169108	0.0201871	ZNF839	Down	A8K0R7	3e-43	Zinc finger protein 839	Homo sapiens	-	-	UniRef90_UPI00085496A4	1e-90	UPI00085496A4 related cluster	unknown TaxID
Down	TRINITY_DN52677_c10_g13_i2_1	6.7692	0.704417	0.000138786	0.017294	-	Down	-	-	-	-	-	-	-	-	-	-
Down	TRINITY_DN52191_c6_g2_i1_1	6.79339	0.719123	0.000151278	0.0184462	-	Down	-	-	-	-	-	-	-	-	-	-
Down	TRINITY_DN51559_c8_g1_i3_1	6.79836	0.722059	0.000146681	0.0180404	-	Down	-	-	-	-	-	-	-	-	-	-
Down	TRINITY_DN17856_c0_g2_i1_1	6.80864	0.727928	0.000228169	0.0253223	-	Down	-	-	-	-	-	-	-	-	-	-
Down	TRINITY_DN41791_c0_g2_i1_1	6.84933	0.770702	0.000191318	0.0220062	-	Down	-	-	-	-	-	-	-	-	-	-
Down	CL4478Contig1_1	6.86407	0.779254	9.69759e-05	0.0128747	-	Down	-	-	-	-	-	-	-	-	-	-
Down	TRINITY_DN46313_c0_g2_i2_1	6.91585	0.810495	0.000239691	0.0260914	TOMM40L	Down	Q969M1	2e-117	Mitochondrial import receptor subunit TOM40B	Homo sapiens	-	-	UniRef90_UPI0008549B03	1e-146	UPI0008549B03 related cluster	unknown TaxID
Down	TRINITY_DN40789_c2_g1_i1_1	6.91827	0.820825	6.53767e-05	0.00928708	-	Down	-	-	-	-	-	-	UniRef90_UPI000854D722	2e-24	UPI000854D722 related cluster	unknown TaxID
Down	TRINITY_DN38636_c0_g1_i1_1	6.94505	0.837596	8.02479e-05	0.0108112	-	Down	-	-	-	-	-	-	UniRef90_UPI000854EAF1	4e-37	UPI000854EAF1 related cluster	unknown TaxID
Down	TRINITY_DN10640_c0_g2_i1_1	6.96184	0.855804	5.48489e-05	0.00812814	SP9	Down	Q0VA40	1e-06	Transcription factor Sp9	Xenopus tropicalis	-	-	UniRef90_UPI0008DB6208	3e-08	UPI0008DB6208 related cluster	unknown TaxID
Down	TRINITY_DN9569_c0_g1_i1_1	6.96184	0.855804	5.48427e-05	0.00812814	-	Down	-	-	-	-	-	-	-	-	-	-
Down	TRINITY_DN1509_c0_g1_i1_1	6.96618	0.858559	5.03272e-05	0.00768734	-	Down	-	-	-	-	-	-	-	-	-	-
Down	TRINITY_DN52264_c5_g2_i2_1	6.97909	0.866813	5.49222e-05	0.00812814	CRACR2B	Down	A0JP75	2e-26	EF-hand calcium-binding domain-containing protein 4A	Xenopus tropicalis	-	-	UniRef90_UPI00085476BE	2e-41	UPI00085476BE related cluster	unknown TaxID
Down	TRINITY_DN12259_c0_g1_i1_1	7.06567	0.936579	3.30204e-05	0.00545779	-	Down	-	-	-	-	-	-	-	-	-	-
Down	TRINITY_DN36949_c1_g1_i2_1	7.06567	0.936579	3.30414e-05	0.00545779	-	Down	-	-	-	-	-	-	-	-	-	-
Down	TRINITY_DN47993_c0_g1_i1_1	7.09318	0.96104	2.51072e-05	0.0043762	ZFAND1	Down	Q8TCF1	6e-77	AN1-type zinc finger protein 1	Homo sapiens	-	-	UniRef90_UPI000854C282	6e-92	UPI000854C282 related cluster	unknown TaxID
Down	TRINITY_DN12489_c0_g1_i1_1	7.09803	0.972002	0.000142313	0.0176562	-	Down	-	-	-	-	-	-	-	-	-	-
Down	CL2992Contig1_1	7.14306	0.992463	0.000135504	0.0169595	-	Down	-	-	-	-	-	-	UniRef90_UPI000854F763	7e-12	UPI000854F763 related cluster	unknown TaxID
Down	TRINITY_DN25771_c0_g1_i1_1	7.14734	1.00311	1.90239e-05	0.00346466	-	Down	-	-	-	-	-	-	-	-	-	-
Down	TRINITY_DN48728_c3_g1_i3_2	7.14759	0.995071	0.000182052	0.0212851	UBN1	Down	Q4G0F8	7e-80	Ubinuclein-1	Mus musculus	-	-	UniRef90_UPI000854A400	4e-99	UPI000854A400 related cluster	unknown TaxID
Down	TRINITY_DN36875_c0_g1_i2_1	7.20988	1.05664	1.22315e-05	0.00241326	NINJ1	Down	Q92982	2e-30	Ninjurin-1	Homo sapiens	-	-	UniRef90_F6ZXC7	5e-32	Uncharacterized protein	Equus TaxID 35510
Down	TRINITY_DN36024_c0_g1_i3_1	7.22097	1.06418	1.18633e-05	0.00235699	DUSP18	Down	Q5R8X2	3e-58	Dual specificity protein phosphatase 18	Pongo abelii	3.1.3.16]---[3.1.3.48	Protein-serine/threonine phosphatase.]---[Protein-tyrosine-phosphatase.	UniRef90_UPI0008541D41	4e-69	UPI0008541D41 related cluster	unknown TaxID
Down	TRINITY_DN59131_c0_g1_i1_1	7.24187	1.08383	1.14076e-05	0.00229859	-	Down	-	-	-	-	-	-	-	-	-	-
Down	TRINITY_DN47003_c0_g2_i1_1	7.32474	1.15105	6.87796e-06	0.00150818	-	Down	-	-	-	-	-	-	-	-	-	-
Down	TRINITY_DN48169_c2_g1_i1_1	7.32821	1.15346	6.90096e-06	0.00150818	-	Down	-	-	-	-	-	-	-	-	-	-
Down	TRINITY_DN49610_c0_g1_i3_1	7.41812	1.23054	6.08737e-06	0.0013618	-	Down	I6V1W0	2e-131	Protein brambleberry	Danio rerio	-	-	UniRef90_UPI000854BA7E	0	UPI000854BA7E related cluster	unknown TaxID
Down	TRINITY_DN42475_c1_g1_i1_1	7.47598	1.28034	5.18247e-06	0.00119707	-	Down	-	-	-	-	-	-	-	-	-	-
Down	TRINITY_DN51443_c0_g1_i1_1	7.47853	1.28784	3.42876e-05	0.0056309	MAT2A	Down	Q5R5H1	6e-127	S-adenosylmethionine synthase isoform type-2	Pongo abelii	2.5.1.6	Methionine adenosyltransferase.	UniRef90_A0A060W1I7	2e-145	S-adenosylmethionine synthase	Salmoninae TaxID 504568
Down	TRINITY_DN50335_c0_g1_i11_1	7.49191	1.29159	3.14966e-06	0.000764828	SLC37A1	Down	P57057	0	Glucose-6-phosphate exchanger SLC37A1	Homo sapiens	-	-	UniRef90_Q6NTN2	0	MGC83169 protein	Xenopus laevis TaxID 8355
Down	TRINITY_DN50589_c0_g3_i1_1	7.52085	1.31175	9.15886e-06	0.00189936	UCK1	Down	Q6PA79	6e-60	Uridine-cytidine kinase 1-A	Xenopus laevis	2.7.1.48	Uridine kinase.	UniRef90_Q6PA79	5e-58	Uridine-cytidine kinase 1-A	Xenopus TaxID 262014
Down	TRINITY_DN55080_c0_g1_i1_1	7.53372	3.51355	3.8446e-12	4.96495e-09	ISOC2	Down	Q5PQ71	2e-110	Isochorismatase domain-containing protein 2	Xenopus laevis	-	-	UniRef90_UPI000853F4F5	2e-110	UPI000853F4F5 related cluster	unknown TaxID
Down	TRINITY_DN50877_c7_g1_i1_1	7.547	1.34419	1.3055e-05	0.00254045	-	Down	-	-	-	-	-	-	-	-	-	-
Down	TRINITY_DN52740_c2_g3_i3_2	7.547	1.34419	1.30545e-05	0.00254045	HRASLS2	Down	-	-	-	-	-	-	UniRef90_UPI000350284D	1e-133	PREDICTED uncharacterized protein LOC101733460	Xenopus tropicalis TaxID 8364
Down	TRINITY_DN46964_c0_g1_i3_1	7.57227	1.36157	2.73662e-06	0.000688054	MTFR2	Down	Q08BD8	5e-36	Mitochondrial fission regulator 2	Danio rerio	-	-	UniRef90_UPI00085451EF	1e-110	UPI00085451EF related cluster	unknown TaxID
Down	TRINITY_DN49881_c1_g4_i1_1	7.65045	1.42598	2.03957e-06	0.000541554	HNRNPDL	Down	Q3SWU3	9e-08	Heterogeneous nuclear ribonucleoprotein D-like	Rattus norvegicus	-	-	UniRef90_L9KN51	5e-07	Heterogeneous nuclear ribonucleoprotein D-like protein	Boreoeutheria TaxID 1437010
Down	TRINITY_DN50589_c0_g3_i2_1	7.72255	1.48977	1.11876e-06	0.00031785	UCK1	Down	Q6PA79	2e-37	Uridine-cytidine kinase 1-A	Xenopus laevis	2.7.1.48	Uridine kinase.	UniRef90_Q6PA79	2e-35	Uridine-cytidine kinase 1-A	Xenopus TaxID 262014
Down	TRINITY_DN50324_c0_g1_i4_2	7.72847	1.49001	5.29204e-06	0.00121252	AFG1L	Down	Q8WV93	0	Lactation elevated protein 1	Homo sapiens	-	-	UniRef90_UPI00064CFA06	0	PREDICTED lactation elevated protein 1 isoform X2	Xenopus tropicalis TaxID 8364
Down	TRINITY_DN16672_c0_g1_i1_1	7.73116	1.48616	8.00355e-05	0.0108112	-	Down	-	-	-	-	-	-	-	-	-	-
Down	TRINITY_DN46269_c0_g2_i1_1	7.76954	1.53134	9.92229e-07	0.000293103	-	Down	-	-	-	-	-	-	-	-	-	-
Down	TRINITY_DN46972_c0_g2_i1_1	7.77488	1.53532	9.62876e-07	0.000287961	PRG4	Down	Q92954	7e-92	Proteoglycan 4	Homo sapiens	-	-	UniRef90_UPI0008470132	2e-175	UPI0008470132 related cluster	unknown TaxID
Down	TRINITY_DN51917_c7_g3_i1_1	7.81722	1.57695	2.83451e-06	0.000706414	PLK2	Down	Q9NYY3	3e-155	Serine/threonine-protein kinase PLK2	Homo sapiens	2.7.11.21	Polo kinase.	UniRef90_UPI000854062A	0	UPI000854062A related cluster	unknown TaxID
Down	TRINITY_DN49595_c0_g1_i8_1	7.90913	1.65461	4.96759e-07	0.000158578	CLK2	Down	P49760	1e-165	Dual specificity protein kinase CLK2	Homo sapiens	2.7.12.1	Dual-specificity kinase.	UniRef90_Q7ZY59	3e-167	Clk2-prov protein	Xenopus TaxID 262014
Down	TRINITY_DN42576_c0_g1_i1_1	7.92676	1.66477	1.48274e-06	0.0004012	INF2	Down	Q0IHV1	1e-136	Inverted formin-2	Xenopus tropicalis	-	-	UniRef90_UPI000522DFBD	3e-144	PREDICTED inverted formin-2-like isoform X1	Neognathae TaxID 8825
Down	CL292Contig2_1	7.98134	1.71523	4.95427e-07	0.000158578	-	Down	-	-	-	-	-	-	-	-	-	-
Down	TRINITY_DN51938_c0_g1_i7_1	8.01968	1.75565	1.22034e-06	0.000336613	ZCCHC13	Down	P10978	2e-74	Retrovirus-related Pol polyprotein from transposon TNT 1-94	Nicotiana tabacum	2.7.7.49	RNA-directed DNA polymerase.	UniRef90_A0A0J7K6W1	1e-101	Gag-pol polyprotein	Lasius niger TaxID 67767
Down	TRINITY_DN47727_c0_g1_i8_1	8.02209	1.75741	1.0007e-06	0.000293103	MCOLN2	Down	Q8IZK6	0	Mucolipin-2	Homo sapiens	-	-	UniRef90_UPI0008540BE8	0	UPI0008540BE8 related cluster	unknown TaxID
Down	TRINITY_DN37802_c0_g2_i1_1	8.07114	1.7878	1.83473e-05	0.00340193	INTU	Down	F6U5F9	0	Protein inturned	Xenopus tropicalis	-	-	UniRef90_UPI000853F6EA	0	UPI000853F6EA related cluster	unknown TaxID
Down	TRINITY_DN50758_c9_g18_i9_1	8.11976	1.84006	1.75801e-07	6.57196e-05	-	Down	-	-	-	-	-	-	-	-	-	-
Down	TRINITY_DN52744_c0_g4_i4_1	8.14272	1.8626	1.84835e-07	6.65373e-05	-	Down	-	-	-	-	-	-	UniRef90_UPI00084DC629	9e-23	UPI00084DC629 related cluster	unknown TaxID
Down	TRINITY_DN51847_c8_g10_i7_2	8.15546	1.87258	1.34014e-07	5.14523e-05	IVNS1ABP	Down	Q6DFU2	9e-134	Influenza virus NS1A-binding protein homolog	Xenopus laevis	-	-	UniRef90_A4IGQ7	4e-141	Influenza virus NS1A-binding protein	Xenopus TaxID 262014
Down	TRINITY_DN49082_c0_g4_i3_1	8.17797	1.88365	1.56215e-05	0.00294447	SLC26A6	Down	Q8CIW6	0	Solute carrier family 26 member 6	Mus musculus	-	-	UniRef90_UPI0008544094	0	UPI0008544094 related cluster	unknown TaxID
Down	TRINITY_DN52218_c0_g1_i4_3	8.30707	2.00487	5.82612e-07	0.000182635	FANCI	Down	Q9NVI1	0	Fanconi anemia group I protein	Homo sapiens	-	-	UniRef90_UPI0008550B7F	0	UPI0008550B7F related cluster	unknown TaxID
Down	TRINITY_DN51892_c7_g2_i1_1	8.30707	2.00487	5.84976e-07	0.000182635	ZNF485	Down	Q8NCK3	2e-22	Zinc finger protein 485	Homo sapiens	-	-	UniRef90_A0A1L8FUJ1	3e-23	Uncharacterized protein	Xenopus laevis TaxID 8355
Down	TRINITY_DN50035_c0_g2_i3_1	8.35174	2.04888	6.4203e-08	2.68246e-05	SHANK2	Down	Q52KW0	0	SH3 and multiple ankyrin repeat domains protein 2	Xenopus laevis	-	-	UniRef90_UPI00085495CC	0	UPI00085495CC related cluster	unknown TaxID
Down	TRINITY_DN51527_c0_g3_i17_1	8.39455	2.07904	2.75769e-05	0.00471981	-	Down	-	-	-	-	-	-	-	-	-	-
Down	TRINITY_DN47049_c1_g3_i2_1	8.48457	2.17181	1.91773e-08	9.39388e-06	TP53I13	Down	Q5F267	4e-10	Tumor protein p53-inducible protein 13	Mus musculus	-	-	UniRef90_UPI0008540641	2e-96	UPI0008540641 related cluster	unknown TaxID
Down	TRINITY_DN52545_c2_g1_i1_1	8.57815	2.2562	1.7381e-08	8.81806e-06	-	Down	-	-	-	-	-	-	-	-	-	-
Down	TRINITY_DN48368_c0_g1_i4_1	8.62741	2.30871	4.65138e-07	0.000151897	MBLAC1	Down	Q498J9	8e-98	Metallo-beta-lactamase domain-containing protein 1	Xenopus laevis	-	-	UniRef90_UPI00085432C4	6e-112	UPI00085432C4 related cluster	unknown TaxID
Down	TRINITY_DN52063_c2_g13_i3_1	8.64307	2.31202	3.90876e-07	0.00012913	-	Down	-	-	-	-	-	-	UniRef90_A0A1L8FGW3	3e-16	Uncharacterized protein	Xenopus laevis TaxID 8355
Down	TRINITY_DN52611_c6_g1_i7_1	8.71764	4.66634	1.08288e-16	2.05106e-13	RBM39	Down	Q5RC80	0	RNA-binding protein 39	Pongo abelii	-	-	UniRef90_Q566M5	0	RNA binding motif protein 39	Xenopus TaxID 262014
Down	TRINITY_DN50068_c0_g1_i2_1	8.73991	2.40771	4.11929e-09	2.43819e-06	PIK3CA	Down	P42336	0	Phosphatidylinositol 4 5-bisphosphate 3-kinase catalytic subunit alpha isoform	Homo sapiens	2.7.1.153]---[2.7.11.1	Phosphatidylinositol-4 5-bisphosphate 3-kinase.]---[Non-specific serine/threonine protein kinase.	UniRef90_P42336	0	Phosphatidylinositol 4 5-bisphosphate 3-kinase catalytic subunit alpha isoform	root TaxID 1
Down	TRINITY_DN31830_c0_g2_i1_1	8.81608	2.47761	2.7853e-09	1.74562e-06	-	Down	-	-	-	-	-	-	-	-	-	-
Down	TRINITY_DN49800_c0_g4_i2_1	8.8198	2.48529	2.98235e-08	1.36664e-05	STK25	Down	O00506	1e-170	Serine/threonine-protein kinase 25	Homo sapiens	2.7.11.1	Non-specific serine/threonine protein kinase.	UniRef90_UPI000854E3D6	0	UPI000854E3D6 related cluster	unknown TaxID
Down	TRINITY_DN49432_c0_g2_i1_1	8.83709	2.50557	3.59069e-06	0.000864535	MADD	Down	O08873	0	MAP kinase-activating death domain protein	Rattus norvegicus	-	-	UniRef90_UPI00064D093A	0	PREDICTED MAP kinase-activating death domain protein isoform X7	Xenopus tropicalis TaxID 8364
Down	TRINITY_DN47836_c1_g2_i1_1	8.90819	2.56315	2.00092e-09	1.35353e-06	CCDC84	Down	Q86UT8	2e-42	Coiled-coil domain-containing protein 84	Homo sapiens	-	-	UniRef90_UPI00034FC2CC	3e-80	PREDICTED coiled-coil domain-containing protein 84 isoform X1	Xenopus tropicalis TaxID 8364
Down	TRINITY_DN51183_c3_g1_i3_1	9.09914	2.74477	4.21793e-10	3.32877e-07	KCTD3	Down	Q9Y597	6e-74	BTB/POZ domain-containing protein KCTD3	Homo sapiens	-	-	UniRef90_UPI0008545CB5	5e-103	UPI0008545CB5 related cluster	unknown TaxID
Down	TRINITY_DN52373_c6_g1_i2_1	9.10375	2.74879	3.38206e-10	2.82611e-07	BRPF3	Down	Q9ULD4	0	Bromodomain and PHD finger-containing protein 3	Homo sapiens	-	-	UniRef90_B5DDZ6	0	LOC779492 protein	Xenopus TaxID 262014
Down	TRINITY_DN52611_c6_g1_i18_1	9.16174	5.10129	1.31511e-23	4.1515e-20	RBM39	Down	Q5RC80	0	RNA-binding protein 39	Pongo abelii	-	-	UniRef90_Q566M5	0	RNA binding motif protein 39	Xenopus TaxID 262014
Down	TRINITY_DN48787_c1_g1_i1_1	9.28009	2.91364	2.9683e-10	2.7204e-07	ARID3B	Down	Q8IVW6	7e-134	AT-rich interactive domain-containing protein 3B	Homo sapiens	-	-	UniRef90_UPI0008545EDC	0	UPI0008545EDC related cluster	unknown TaxID
Down	TRINITY_DN48951_c0_g1_i4_2	9.3038	2.93874	1.28295e-10	1.35e-07	EIF4G3	Down	O43432	0	Eukaryotic translation initiation factor 4 gamma 3	Homo sapiens	-	-	UniRef90_B4F6U8	0	Uncharacterized protein	Xenopus tropicalis TaxID 8364
Down	TRINITY_DN52072_c7_g7_i2_1	9.82463	3.43307	5.97686e-09	3.46548e-06	CYP2A13	Down	P15392	1e-128	Cytochrome P450 2A4	Mus musculus	1.14.14.1	Unspecific monooxygenase.	UniRef90_UPI0008547C35	4e-175	UPI0008547C35 related cluster	unknown TaxID
Down	TRINITY_DN50266_c2_g1_i2_1	10.4777	4.07131	4.06903e-16	7.22533e-13	-	Down	-	-	-	-	-	-	-	-	-	-
Down	CL877Contig1_1	10.609	4.19963	5.25876e-17	1.06719e-13	PHKA1	Down	P18688	0	Phosphorylase b kinase regulatory subunit alpha skeletal muscle isoform	Oryctolagus cuniculus	-	-	UniRef90_B2GUN6	0	LOC100158624 protein	Xenopus TaxID 262014
Down	TRINITY_DN50661_c1_g1_i5_1	10.7842	4.37397	1.015e-09	7.39414e-07	PPP6R3	Down	Q6NRI0	0	Serine/threonine-protein phosphatase 6 regulatory subunit 3-A	Xenopus laevis	-	-	UniRef90_Q6NRI0	0	Serine/threonine-protein phosphatase 6 regulatory subunit 3-A	Xenopus TaxID 262014
Down	TRINITY_DN50817_c5_g1_i2_1	10.7973	4.38444	4.7095e-18	1.21638e-14	SLC25A20	Down	Q9Z2Z6	6e-109	Mitochondrial carnitine/acylcarnitine carrier protein	Mus musculus	-	-	UniRef90_Q6P628	3e-121	Carnitine/acylcarnitine translocase	Xenopus TaxID 262014
Down	TRINITY_DN51745_c3_g1_i3_1	10.8275	4.41342	5.05106e-17	1.06719e-13	ILF3	Down	Q6GL57	0	Interleukin enhancer-binding factor 3	Xenopus tropicalis	-	-	UniRef90_Q91550-2	0	Isoform 2 of Interleukin enhancer-binding factor 3-A	Xenopus TaxID 262014
Down	TRINITY_DN41575_c0_g1_i3_2	11.123	4.70486	2.24549e-20	6.37967e-17	EHMT2	Down	Q96KQ7	0	Histone-lysine N-methyltransferase EHMT2	Homo sapiens	2.1.1.43	Histone-lysine N-methyltransferase.	UniRef90_UPI0008545E54	0	UPI0008545E54 related cluster	unknown TaxID
Down	TRINITY_DN50016_c1_g1_i6_2	11.2491	4.8314	2.59245e-07	9.09308e-05	ADAR	Down	P55266	0	Double-stranded RNA-specific adenosine deaminase	Rattus norvegicus	3.5.4.37	Double-stranded RNA adenine deaminase.	UniRef90_UPI000855057F	0	UPI000855057F related cluster	unknown TaxID
Down	TRINITY_DN51745_c3_g1_i4_1	11.6288	5.20419	7.97532e-26	3.77645e-22	ILF3	Down	Q6GL57	0	Interleukin enhancer-binding factor 3	Xenopus tropicalis	-	-	UniRef90_Q91550-2	0	Isoform 2 of Interleukin enhancer-binding factor 3-A	Xenopus TaxID 262014

## Sheet: Multi_vs_Control
Table SM3.2. Differential expressed transcripts for the comparison multi-dose treatment vs control.
Contrast: multi – control
Regulation	Transcripts_Dtinctorius	logFC	logCPM	PValue	FDR	HUMAN_Gene_symbol	Regulation	HSPNameSP	HSPEvalueSP	DescriptionSP	OSNameSP	EnzymeIds	EnzymeDescs	HSPNameUf	HSPEvalueUf	DescriptionUf	Taxonomy
Down	TRINITY_DN50661_c1_g1_i5_1	-11.3856	4.78858	5.12217e-16	4.22348e-12	PPP6R3	Down	Q6NRI0	0	Serine/threonine-protein phosphatase 6 regulatory subunit 3-A	Xenopus laevis	-	-	UniRef90_Q6NRI0	0	Serine/threonine-protein phosphatase 6 regulatory subunit 3-A	Xenopus TaxID 262014
Down	TRINITY_DN50695_c4_g27_i8_1	-11.29	4.69145	4.84332e-08	5.91638e-05	KMT2B	Down	O08550	0	Histone-lysine N-methyltransferase 2B	Mus musculus	2.1.1.43	Histone-lysine N-methyltransferase.	UniRef90_A0A1L8FPH7	0	Uncharacterized protein	Xenopus laevis TaxID 8355
Down	TRINITY_DN50661_c1_g1_i4_1	-10.9249	4.33549	5.78398e-08	6.57818e-05	PPP6R3	Down	Q6NRI0	0	Serine/threonine-protein phosphatase 6 regulatory subunit 3-A	Xenopus laevis	-	-	UniRef90_UPI000854D480	0	UPI000854D480 related cluster	unknown TaxID
Down	TRINITY_DN49735_c0_g1_i12_1	-10.6626	4.07997	8.00632e-08	8.51821e-05	FGFR2	Down	Q03364	0	Fibroblast growth factor receptor 2	Xenopus laevis	2.7.10.1	Receptor protein-tyrosine kinase.	UniRef90_UPI0008545EEA	0	UPI0008545EEA related cluster	unknown TaxID
Down	TRINITY_DN47819_c0_g2_i4_1	-10.3496	3.7785	1.44534e-07	0.000144455	A2ML1	Down	A8K2U0	2e-142	Alpha-2-macroglobulin-like protein 1	Homo sapiens	-	-	UniRef90_UPI0008543F81	0	UPI0008543F81 related cluster	unknown TaxID
Down	TRINITY_DN51138_c3_g1_i2_1	-9.84472	3.27833	7.75536e-18	1.27894e-13	-	Down	-	-	-	-	-	-	-	-	-	-
Down	TRINITY_DN52173_c3_g1_i3_1	-9.72388	3.16361	6.4976e-07	0.000579199	RCC2	Down	Q52KW8	3e-162	Protein RCC2 homolog	Xenopus laevis	-	-	UniRef90_Q52KW8	2e-160	Protein RCC2 homolog	Xenopus TaxID 262014
Down	TRINITY_DN51923_c2_g2_i1_1	-9.45632	2.8939	3.40355e-09	8.01828e-06	DHRS12	Down	A6QP05	6e-20	Dehydrogenase/reductase SDR family member 12	Bos taurus	-	-	UniRef90_Q0D2A6	2e-35	Uncharacterized protein	Xenopus tropicalis TaxID 8364
Down	TRINITY_DN48413_c0_g1_i7_2	-9.32307	2.7904	9.30164e-07	0.00074826	TKFC	Down	Q3LXA3	1e-113	Triokinase/FMN cyclase	Homo sapiens	2.7.1.28]---[2.7.1.29]---[4.6.1.15	Triokinase.]---[Glycerone kinase.]---[FAD-AMP lyase (cyclizing).	UniRef90_UPI0008546C43	3e-147	UPI0008546C43 related cluster	unknown TaxID
Down	TRINITY_DN50678_c2_g1_i6_1	-9.13365	2.6008	1.86958e-14	1.23325e-10	C18orf8	Down	Q96DM3	0	Uncharacterized protein C18orf8	Homo sapiens	-	-	UniRef90_UPI000854F4CB	0	UPI000854F4CB related cluster	unknown TaxID
Down	CL8039Contig1_1	-9.09778	2.5472	2.44077e-06	0.00164289	-	Down	-	-	-	-	-	-	-	-	-	-
Down	TRINITY_DN48358_c0_g1_i7_1	-8.70459	2.17852	5.97225e-06	0.00339615	PQLC1	Down	Q6NRS2	1e-38	PQ-loop repeat-containing protein 1	Xenopus laevis	-	-	UniRef90_H3B1P4	3e-58	Uncharacterized protein	Latimeria chalumnae TaxID 7897
Down	TRINITY_DN52354_c6_g2_i2_1	-8.6984	2.16836	4.65905e-06	0.00284564	-	Down	-	-	-	-	-	-	-	-	-	-
Down	TRINITY_DN51917_c7_g3_i6_1	-8.56966	2.07464	2.11348e-12	8.71335e-09	PLK2	Down	Q9NYY3	1e-143	Serine/threonine-protein kinase PLK2	Homo sapiens	2.7.11.21	Polo kinase.	UniRef90_UPI000854062A	0	UPI000854062A related cluster	unknown TaxID
Down	CL4003Contig1_1	-8.37894	1.87022	9.02646e-06	0.00472557	ALB	Down	P19121	4e-143	Serum albumin	Gallus gallus	-	-	UniRef90_H9GH08	0	Uncharacterized protein	Anolis carolinensis TaxID 28377
Down	TRINITY_DN48358_c0_g1_i2_1	-8.32412	1.81965	1.0458e-05	0.00532676	PQLC1	Down	Q6NRS2	3e-55	PQ-loop repeat-containing protein 1	Xenopus laevis	-	-	UniRef90_Q08CY6	7e-77	LOC100124784 protein	Xenopus TaxID 262014
Down	TRINITY_DN51138_c3_g1_i5_1	-8.11783	1.65927	6.67655e-09	1.3203e-05	-	Down	-	-	-	-	-	-	-	-	-	-
Down	TRINITY_DN16042_c0_g1_i1_1	-7.8336	1.3779	2.74406e-05	0.0113131	-	Down	-	-	-	-	-	-	-	-	-	-
Down	TRINITY_DN47265_c0_g1_i3_1	-7.73365	1.33153	2.50613e-09	6.95502e-06	TRIM69	Down	Q02084	1e-29	Zinc-binding protein A33	Pleurodeles waltl	-	-	UniRef90_UPI0004573414	5e-33	PREDICTED zinc-binding protein A33-like	Callorhinchus milii TaxID 7868
Down	TRINITY_DN46972_c0_g2_i1_1	-7.64764	1.23889	4.83171e-08	5.91638e-05	PRG4	Down	Q92954	7e-92	Proteoglycan 4	Homo sapiens	-	-	UniRef90_UPI0008470132	2e-175	UPI0008470132 related cluster	unknown TaxID
Down	TRINITY_DN51323_c1_g2_i12_1	-7.59874	1.19853	5.61272e-05	0.0203427	ADAT1	Down	Q28FE8	0	tRNA-specific adenosine deaminase 1	Xenopus tropicalis	3.5.4.34	tRNA(Ala)(adenine(37)) deaminase.	UniRef90_UPI000854C7B2	0	UPI000854C7B2 related cluster	unknown TaxID
Down	TRINITY_DN58723_c0_g1_i1_1	-7.39029	1.09159	0.000102177	0.0336999	-	Down	-	-	-	-	-	-	-	-	-	-
Down	TRINITY_DN50324_c0_g1_i4_2	-7.38793	0.982053	0.000116244	0.036514	AFG1L	Down	Q8WV93	0	Lactation elevated protein 1	Homo sapiens	-	-	UniRef90_UPI00064CFA06	0	PREDICTED lactation elevated protein 1 isoform X2	Xenopus tropicalis TaxID 8364
Down	TRINITY_DN46659_c0_g1_i2_1	-7.22606	0.872767	3.78722e-05	0.0146953	SLURP1	Down	Q9Z0K7	3e-06	Secreted Ly-6/uPAR-related protein 1	Mus musculus	-	-	-	-	-	-
Down	TRINITY_DN47900_c0_g1_i4_1	-7.17098	0.870279	0.000108961	0.0350471	ALKBH6	Down	Q5PQ59	7e-98	Alpha-ketoglutarate-dependent dioxygenase alkB homolog 6	Xenopus laevis	-	-	UniRef90_UPI000854D110	4e-109	UPI000854D110 related cluster	unknown TaxID
Down	TRINITY_DN47354_c0_g1_i5_1	-7.15445	2.57662	1.06165e-05	0.00532676	NFKBIZ	Down	Q9BE45	3e-163	NF-kappa-B inhibitor zeta	Bos taurus	-	-	UniRef90_UPI000854AF7D	0	UPI000854AF7D related cluster	unknown TaxID
Down	TRINITY_DN50180_c2_g1_i2_1	-6.93063	0.672819	2.83209e-06	0.00179631	-	Down	-	-	-	-	-	-	UniRef90_A0A087T0R5	6e-100	Uncharacterized protein (Fragment)	Stegodyphus mimosarum TaxID 407821
Down	TRINITY_DN50689_c0_g1_i1_1	-6.90729	0.631893	4.95576e-06	0.00297184	-	Down	-	-	-	-	-	-	-	-	-	-
Down	TRINITY_DN47078_c0_g2_i8_1	-6.84821	0.595989	1.41469e-06	0.00106044	CCNYL1	Down	Q28EL0	1e-70	Cyclin-Y-like protein 1	Xenopus tropicalis	-	-	UniRef90_Q28EL0	1e-68	Cyclin-Y-like protein 1	Tetrapoda TaxID 32523
Down	TRINITY_DN89774_c0_g1_i1_1	-6.7147	0.483846	6.6401e-06	0.00371193	-	Down	-	-	-	-	-	-	UniRef90_K7EY25	1e-30	Uncharacterized protein	Pelodiscus sinensis TaxID 13735
Down	TRINITY_DN37046_c0_g2_i4_1	-6.62421	0.43538	1.55269e-05	0.00721278	C3orf18	Down	Q9UK00	4e-11	Uncharacterized protein C3orf18	Homo sapiens	-	-	UniRef90_UPI0008545D93	6e-61	UPI0008545D93 related cluster	unknown TaxID
Down	CL3371Contig1_1	-6.349	0.196004	0.000136375	0.040667	-	Down	-	-	-	-	-	-	-	-	-	-
Down	TRINITY_DN51165_c2_g2_i1_1	-6.32743	0.199522	9.4161e-05	0.03169	-	Down	-	-	-	-	-	-	-	-	-	-
Down	TRINITY_DN47179_c1_g2_i2_1	-6.21001	0.133205	0.000163227	0.047642	AHRR	Down	A9YTQ3	7e-32	Aryl hydrocarbon receptor repressor	Homo sapiens	-	-	UniRef90_A0A0S7LSY5	4e-37	AHRR (Fragment)	Poeciliopsis prolifica TaxID 188132
Down	TRINITY_DN397_c0_g1_i1_1	-5.9883	2.19791	5.35933e-05	0.0198608	-	Down	-	-	-	-	-	-	-	-	-	-
Down	TRINITY_DN37446_c0_g2_i2_1	-5.46827	2.62665	2.42468e-10	8.88564e-07	LACTB2	Down	Q0V9A9	5e-163	Endoribonuclease LACTB2	Xenopus tropicalis	-	-	UniRef90_UPI0008543C5F	3e-168	UPI0008543C5F related cluster	unknown TaxID
Down	TRINITY_DN36949_c1_g2_i1_1	-4.99397	1.42595	9.10752e-07	0.00074826	-	Down	-	-	-	-	-	-	-	-	-	-
Down	TRINITY_DN73537_c0_g1_i1_1	-4.75847	1.24497	7.35864e-05	0.0255476	-	Down	-	-	-	-	-	-	-	-	-	-
Down	TRINITY_DN49082_c0_g4_i1_1	-4.04954	1.99762	2.8563e-05	0.0116304	SLC26A6	Down	Q8CIW6	0	Solute carrier family 26 member 6	Mus musculus	-	-	UniRef90_UPI0008544094	0	UPI0008544094 related cluster	unknown TaxID
Down	CL642Contig1_1	-4.01567	2.44905	3.66392e-05	0.0145594	-	Down	-	-	-	-	-	-	UniRef90_A0A0C2CAW5	6e-48	Uncharacterized protein	Ancylostoma TaxID 29169
Down	TRINITY_DN51559_c8_g1_i3_1	-3.83849	1.57675	0.000135559	0.040667	-	Down	-	-	-	-	-	-	-	-	-	-
Down	TRINITY_DN49746_c0_g1_i2_2	-3.47092	2.46136	1.11438e-05	0.00532676	KRT24	Down	A1L317	6e-68	Keratin type I cytoskeletal 24	Mus musculus	-	-	UniRef90_UPI00084D6941	3e-82	UPI00084D6941 related cluster	unknown TaxID
Down	TRINITY_DN16054_c0_g1_i1_1	-3.41208	2.04958	2.33046e-05	0.0099446	HOXC11	Down	Q58EL0	4e-54	Homeobox protein Hox-C11a	Danio rerio	-	-	UniRef90_F7BEG2	5e-61	Homeobox C11	Xenopus TaxID 262014
Down	TRINITY_DN52739_c2_g8_i1_1	-3.36541	2.47593	5.53017e-05	0.0202662	-	Down	-	-	-	-	-	-	-	-	-	-
Down	TRINITY_DN48450_c0_g1_i1_1	-3.20851	5.1126	2.05113e-06	0.00140938	-	Down	-	-	-	-	-	-	-	-	-	-
Down	TRINITY_DN51521_c1_g2_i1_1	-2.68449	2.67934	6.38494e-05	0.0226439	-	Down	-	-	-	-	-	-	-	-	-	-
Down	TRINITY_DN52767_c1_g1_i1_1	-2.55166	8.85149	4.75126e-05	0.0180122	KRT6A	Down	P50446	5e-94	Keratin type II cytoskeletal 6A	Mus musculus	-	-	UniRef90_UPI000854C8C6	7e-101	UPI000854C8C6 related cluster	unknown TaxID
Down	TRINITY_DN65752_c0_g1_i1_1	-2.41643	4.60222	0.000121168	0.0377016	-	Down	-	-	-	-	-	-	-	-	-	-
Down	TRINITY_DN46905_c0_g1_i1_1	-2.05015	5.52041	7.65047e-06	0.00413652	PRSS36	Down	Q5K4E3	2e-102	Polyserase-2	Homo sapiens	-	-	UniRef90_UPI00085488E8	0	UPI00085488E8 related cluster	unknown TaxID
Up	CL409Contig1_1	2.09769	5.22098	8.52347e-05	0.0292835	IGL1	Up	P0DOX8	3e-41	Immunoglobulin lambda-1 light chain	Homo sapiens	-	-	UniRef90_Q63ZL4	3e-64	LOC594871 protein	Xenopus laevis TaxID 8355
Up	TRINITY_DN47953_c0_g1_i1_1	2.90646	3.14037	0.000106337	0.034725	IGLV8-61	Up	A0A075B6I0	5e-15	Immunoglobulin lambda variable 8-61	Homo sapiens	-	-	UniRef90_Q7SYU1	6e-32	LOC779021 protein (Fragment)	Xenopus laevis TaxID 8355
Up	TRINITY_DN52856_c5_g3_i3_1	3.10648	3.86211	0.000130611	0.04026	-	Up	-	-	-	-	-	-	-	-	-	-
Up	TRINITY_DN52105_c0_g1_i11_1	3.14211	4.08756	3.77357e-05	0.0146953	IGLV5-37	Up	A0A075B6J1	2e-22	Immunoglobulin lambda variable 5-37	Homo sapiens	-	-	UniRef90_A0A1L8I0I3	2e-43	Uncharacterized protein (Fragment)	Xenopus laevis TaxID 8355
Up	CL2892Contig1_1	3.31022	3.6272	5.61428e-08	6.57818e-05	-	Up	-	-	-	-	-	-	UniRef90_A0A1L8H9Z5	2e-94	Uncharacterized protein	Xenopus laevis TaxID 8355
Up	TRINITY_DN49180_c0_g1_i5_1	3.58788	4.65035	7.57405e-08	8.32691e-05	C2	Up	P06681	2e-134	Complement C2	Homo sapiens	3.4.21.43	Classical-complement-pathway C3/C5 convertase.	UniRef90_UPI000854C0C5	0	UPI000854C0C5 related cluster	unknown TaxID
Up	TRINITY_DN24436_c0_g2_i1_1	3.9254	1.54543	1.7278e-05	0.00780636	CTTN	Up	Q14247	1e-143	Src substrate cortactin	Homo sapiens	-	-	UniRef90_UPI0008545DE9	0	UPI0008545DE9 related cluster	unknown TaxID
Up	TRINITY_DN41701_c0_g1_i1_1	4.00132	2.31924	3.55631e-05	0.0143042	-	Up	-	-	-	-	-	-	-	-	-	-
Up	TRINITY_DN48014_c0_g1_i1_1	4.22979	3.77602	5.86254e-06	0.00339225	IGL1	Up	P0DOX8	4e-38	Immunoglobulin lambda-1 light chain	Homo sapiens	-	-	UniRef90_Q63ZL4	5e-57	LOC594871 protein	Xenopus laevis TaxID 8355
Up	TRINITY_DN40602_c1_g1_i1_1	4.23057	3.50467	3.59884e-08	4.74787e-05	RPL10	Up	Q08200	1e-06	60S ribosomal protein L10 (Fragment)	Gallus gallus	-	-	-	-	-	-
Up	TRINITY_DN44549_c0_g1_i2_1	4.28134	4.48983	7.45515e-09	1.3203e-05	TNFRSF10C	Up	P83626	8e-13	Tumor necrosis factor receptor superfamily member 26	Mus musculus	-	-	UniRef90_Q76B98	2e-37	Death receptor-M2	Xenopus laevis TaxID 8355
Up	TRINITY_DN39625_c0_g1_i1_1	4.53773	1.55997	1.11308e-05	0.00532676	IGKV3-20	Up	P01619	1e-28	Immunoglobulin kappa variable 3-20	Homo sapiens	-	-	UniRef90_A0A1L8HS77	5e-31	Uncharacterized protein	Xenopus laevis TaxID 8355
Up	TRINITY_DN51990_c3_g1_i1_1	4.64219	0.973689	0.000133192	0.040667	-	Up	-	-	-	-	-	-	-	-	-	-
Up	TRINITY_DN48699_c0_g1_i1_1	5.13916	3.43975	4.81437e-05	0.018044	IGL1	Up	P0DOX8	3e-31	Immunoglobulin lambda-1 light chain	Homo sapiens	-	-	UniRef90_UPI0006B3DB36	3e-35	PREDICTED Ig lambda-1 chain V regions MOPC 104E/RPC20/J558/S104 isoform X39	Canis lupus familiaris TaxID 9615
Up	TRINITY_DN47414_c1_g1_i2_1	5.15249	3.29954	7.24359e-09	1.3203e-05	-	Up	-	-	-	-	-	-	-	-	-	-
Up	CL1740Contig1_1	5.37588	0.871857	1.15449e-06	0.000906603	-	Up	-	-	-	-	-	-	UniRef90_A0A1L8HH88	1e-27	Uncharacterized protein	Xenopus laevis TaxID 8355
Up	TRINITY_DN49180_c0_g1_i1_1	5.70962	6.28814	5.2518e-10	1.73215e-06	C2	Up	Q8SQ75	2e-174	Complement C2	Pongo pygmaeus	3.4.21.43	Classical-complement-pathway C3/C5 convertase.	UniRef90_UPI00034FE265	0	PREDICTED complement C2	Xenopus tropicalis TaxID 8364
Up	TRINITY_DN51008_c5_g1_i8_1	5.88752	1.28829	2.93685e-08	4.40288e-05	-	Up	-	-	-	-	-	-	UniRef90_F7ET71	1e-41	Coiled-coil domain-containing 30	Xenopus tropicalis TaxID 8364
Up	TRINITY_DN38764_c0_g1_i2_1	5.90063	3.26709	0.000136864	0.040667	PVALB	Up	P18087	4e-54	Parvalbumin alpha	Lithobates catesbeiana	-	-	UniRef90_P18087	4e-52	Parvalbumin alpha	Lithobates catesbeiana TaxID 8400
Up	TRINITY_DN37256_c0_g1_i4_1	6.28799	0.12957	0.000114013	0.0361575	ODC1	Up	P27120	2e-68	Ornithine decarboxylase 1	Xenopus laevis	4.1.1.17	Ornithine decarboxylase.	UniRef90_P27120	2e-66	Ornithine decarboxylase 1	Xenopus TaxID 262014
Up	TRINITY_DN33430_c0_g1_i1_1	6.36198	0.167629	9.73696e-05	0.0324388	TRIM14	Up	Q8BVW3	6e-17	Tripartite motif-containing protein 14	Mus musculus	-	-	UniRef90_UPI000855099E	2e-30	UPI000855099E related cluster	unknown TaxID
Up	TRINITY_DN52277_c2_g5_i1_1	6.37242	3.05861	2.18605e-05	0.00948689	-	Up	-	-	-	-	-	-	-	-	-	-
Up	TRINITY_DN33333_c0_g1_i1_1	6.59321	0.343117	1.75463e-05	0.00782041	-	Up	-	-	-	-	-	-	-	-	-	-
Up	TRINITY_DN49590_c0_g1_i1_1	6.66509	0.397855	0.000109449	0.0350471	TNXB	Up	P22105	0	Tenascin-X	Homo sapiens	-	-	UniRef90_UPI00034F46DE	0	PREDICTED tenascin-X	Xenopus tropicalis TaxID 8364
Up	TRINITY_DN46921_c0_g5_i3_1	6.70318	0.424583	2.35182e-05	0.0099446	HLF	Up	Q16534	5e-64	Hepatic leukemia factor	Homo sapiens	-	-	UniRef90_F6PP73	9e-79	Hepatic leukemia factor	Xenopus TaxID 262014
Up	TRINITY_DN51752_c1_g1_i2_1	6.83454	5.167	3.90218e-05	0.0149653	HLA-DRB1	Up	P20039	1e-60	HLA class II histocompatibility antigen DRB1-11 beta chain	Homo sapiens	-	-	UniRef90_A0A141QRZ4	1e-108	MHC class II beta chain	Rhinella marina TaxID 8386
Up	TRINITY_DN49544_c0_g1_i1_1	6.95031	4.43525	1.48569e-05	0.00700013	TTN	Up	Q8WZ42	0	Titin	Homo sapiens	2.7.11.1	Non-specific serine/threonine protein kinase.	UniRef90_UPI0008544D41	0	UPI0008544D41 related cluster	unknown TaxID
Up	TRINITY_DN36750_c0_g1_i5_1	7.05608	0.757693	0.000165769	0.0479596	SUPT20H	Up	Q8NEM7	0	Transcription factor SPT20 homolog	Homo sapiens	-	-	UniRef90_UPI000854CEE0	0	UPI000854CEE0 related cluster	unknown TaxID
Up	TRINITY_DN52277_c2_g3_i3_1	7.11364	3.64244	3.28607e-06	0.00204493	-	Up	-	-	-	-	-	-	-	-	-	-
Up	TRINITY_DN50761_c3_g1_i2_1	7.14423	0.80536	1.32859e-06	0.00101906	TMEM19	Up	Q0P4L9	1e-162	Transmembrane protein 19	Xenopus tropicalis	-	-	UniRef90_UPI000854AD0C	5e-169	UPI000854AD0C related cluster	unknown TaxID
Up	TRINITY_DN45904_c0_g1_i8_1	7.15826	0.813443	6.08532e-07	0.000557517	CYP2C8	Up	P10632	3e-95	Cytochrome P450 2C8	Homo sapiens	1.14.14.1	Unspecific monooxygenase.	UniRef90_UPI0008541DC5	6e-146	UPI0008541DC5 related cluster	unknown TaxID
Up	TRINITY_DN26253_c0_g2_i2_1	7.17903	0.793409	8.77272e-06	0.00466681	-	Up	-	-	-	-	-	-	-	-	-	-
Up	TRINITY_DN49800_c0_g4_i1_1	7.17984	0.835079	0.00015162	0.0446495	STK25	Up	O00506	0	Serine/threonine-protein kinase 25	Homo sapiens	2.7.11.1	Non-specific serine/threonine protein kinase.	UniRef90_UPI000854E3D6	0	UPI000854E3D6 related cluster	unknown TaxID
Up	TRINITY_DN43669_c0_g2_i1_1	7.18042	0.850303	1.91095e-05	0.0084036	ALG12	Up	Q8VDB2	2e-49	Dol-P-Man Man(7)GlcNAc(2)-PP-Dol alpha-1 6-mannosyltransferase	Mus musculus	2.4.1.260	Dolichyl-P-Man Man(7)GlcNAc(2)-PP-dolichol alpha-1 6-mannosyltransferase.	UniRef90_UPI000854862D	9e-70	UPI000854862D related cluster	unknown TaxID
Up	TRINITY_DN11853_c0_g1_i1_1	7.3387	0.956299	8.70314e-05	0.0295925	-	Up	-	-	-	-	-	-	-	-	-	-
Up	TRINITY_DN52751_c1_g2_i1_1	7.37472	4.84809	1.08336e-05	0.00532676	MYH4	Up	Q29RW1	0	Myosin-4	Rattus norvegicus	-	-	UniRef90_A0A140T8E7	0	Myosin-1	Boreoeutheria TaxID 1437010
Up	TRINITY_DN13395_c0_g2_i1_1	7.3955	1.0382	5.90127e-05	0.0211561	-	Up	-	-	-	-	-	-	-	-	-	-
Up	TRINITY_DN52154_c0_g5_i3_1	7.41189	0.997468	8.3777e-07	0.000708496	RNF113A	Up	O15541	5e-17	RING finger protein 113A	Homo sapiens	-	-	UniRef90_UPI000854F811	9e-21	UPI000854F811 related cluster	unknown TaxID
Up	TRINITY_DN47926_c0_g1_i2_1	7.49427	1.09752	7.76978e-07	0.000674376	CLEC4G	Up	Q8BNX1	7e-19	C-type lectin domain family 4 member G	Mus musculus	-	-	UniRef90_A0A1L8H2J7	4e-34	Uncharacterized protein	Xenopus laevis TaxID 8355
Up	TRINITY_DN49180_c0_g1_i3_1	7.62821	3.96138	3.26048e-08	4.57374e-05	C2	Up	Q8SQ75	9e-116	Complement C2	Pongo pygmaeus	3.4.21.43	Classical-complement-pathway C3/C5 convertase.	UniRef90_UPI00034FE265	5e-172	PREDICTED complement C2	Xenopus tropicalis TaxID 8364
Up	TRINITY_DN52491_c2_g2_i10_1	7.64916	1.21512	7.60587e-09	1.3203e-05	-	Up	-	-	-	-	-	-	-	-	-	-
Up	TRINITY_DN50701_c0_g1_i1_1	7.72393	1.27876	5.7253e-09	1.25888e-05	NACA	Up	Q68F90	1e-91	Nascent polypeptide-associated complex subunit alpha	Xenopus tropicalis	-	-	UniRef90_Q68F90	9e-90	Nascent polypeptide-associated complex subunit alpha	Tetrapoda TaxID 32523
Up	TRINITY_DN85655_c0_g1_i1_1	7.73162	1.32378	5.79337e-06	0.00339225	-	Up	-	-	-	-	-	-	UniRef90_A0A1L8FLT4	3e-26	Uncharacterized protein	Xenopus laevis TaxID 8355
Up	TRINITY_DN47621_c0_g1_i14_2	7.74722	1.30968	2.53048e-09	6.95502e-06	RAP1GAP	Up	P47736	0	Rap1 GTPase-activating protein 1	Homo sapiens	-	-	UniRef90_A0A151MTR9	0	Uncharacterized protein	Alligator mississippiensis TaxID 8496
Up	TRINITY_DN52751_c1_g2_i5_1	7.76624	1.34886	1.69597e-06	0.00124303	MYH1	Up	P02565	0	Myosin-1B	Gallus gallus	-	-	UniRef90_Q6DIX8	0	Myosin heavy polypeptide 2 skeletal muscle adult	Xenopus TaxID 262014
Up	TRINITY_DN45144_c0_g1_i1_1	7.79792	1.38116	2.4932e-06	0.00164462	PKM	Up	Q92122	0	Pyruvate kinase PKM	Xenopus laevis	2.7.1.40	Pyruvate kinase.	UniRef90_Q0D2C2	0	Pyruvate kinase	Xenopus TaxID 262014
Up	TRINITY_DN51077_c6_g3_i3_1	7.83245	2.99095	1.29039e-07	0.000132998	C5	Up	P06684	3e-13	Complement C5	Mus musculus	-	-	UniRef90_UPI0004ED0D92	2e-17	PREDICTED complement C5-like	Nannospalax galili TaxID 1026970
Up	TRINITY_DN52751_c1_g2_i3_1	7.83761	1.40639	1.65189e-05	0.00756703	MYH4	Up	Q90339	0	Myosin heavy chain fast skeletal muscle	Cyprinus carpio	-	-	UniRef90_L7N3J9	0	Myosin heavy chain 13 skeletal muscle	Xenopus TaxID 262014
Up	TRINITY_DN52491_c2_g2_i6_1	7.93853	1.48321	2.87966e-09	7.30592e-06	-	Up	-	-	-	-	-	-	-	-	-	-
Up	TRINITY_DN49180_c0_g1_i4_1	8.47881	1.97597	6.82635e-06	0.00375244	CFB	Up	P04186	3e-22	Complement factor B	Mus musculus	3.4.21.47	Alternative-complement-pathway C3/C5 convertase.	UniRef90_UPI000854C0C5	1e-42	UPI000854C0C5 related cluster	unknown TaxID
Up	TRINITY_DN52086_c5_g1_i1_1	8.52233	1.98483	1.0723e-05	0.00532676	CYP3A4	Up	P51538	0	Cytochrome P450 3A9	Rattus norvegicus	1.14.14.1	Unspecific monooxygenase.	UniRef90_UPI0008540D6F	0	UPI0008540D6F related cluster	unknown TaxID
Up	TRINITY_DN45442_c0_g1_i3_1	8.67955	2.16928	2.72595e-06	0.00176289	ICAM5	Up	Q60625	2e-22	Intercellular adhesion molecule 5	Mus musculus	-	-	UniRef90_A0A1L8GVQ3	5e-62	Uncharacterized protein	Xenopus laevis TaxID 8355
Up	TRINITY_DN40821_c0_g2_i1_1	8.81162	2.29752	1.80155e-06	0.00129171	ACTN3	Up	O88990	0	Alpha-actinin-3	Mus musculus	-	-	UniRef90_H9GE13	0	Uncharacterized protein	Gnathostomata TaxID 35060
Up	TRINITY_DN51138_c3_g1_i4_1	8.88322	2.34818	1.63175e-12	7.68836e-09	-	Up	-	-	-	-	-	-	-	-	-	-
Up	TRINITY_DN42879_c0_g1_i2_2	9.14808	2.59916	1.88627e-06	0.00132368	CDK17	Up	Q00537	7e-124	Cyclin-dependent kinase 17	Homo sapiens	2.7.11.22	Cyclin-dependent kinase.	UniRef90_UPI0008544BB8	7e-171	UPI0008544BB8 related cluster	unknown TaxID
Up	TRINITY_DN50457_c2_g2_i8_1	9.18214	2.62668	6.69201e-14	3.6786e-10	GPR89B	Up	Q5F448	3e-116	Golgi pH regulator	Gallus gallus	-	-	UniRef90_H0VC92	5e-117	Uncharacterized protein	Euarchontoglires TaxID 314146
Up	TRINITY_DN22963_c0_g1_i1_1	9.70385	5.77747	1.63397e-07	0.000158504	HLA-DRA	Up	Q30631	4e-52	Mamu class II histocompatibility antigen DR alpha chain	Macaca mulatta	-	-	UniRef90_A0A141QRY0	1e-125	MHC class II alpha chain (Fragment)	Rhinella marina TaxID 8386
Up	TRINITY_DN51923_c2_g2_i6_1	9.79104	3.21438	3.02455e-17	3.32519e-13	DHRS12	Up	A6QP05	4e-20	Dehydrogenase/reductase SDR family member 12	Bos taurus	-	-	UniRef90_Q0D2A6	4e-36	Uncharacterized protein	Xenopus tropicalis TaxID 8364
Up	TRINITY_DN51752_c1_g5_i1_1	9.86036	3.27866	5.18684e-07	0.000488778	-	Up	-	-	-	-	-	-	-	-	-	-
Up	TRINITY_DN51763_c1_g3_i1_1	11.0147	4.4204	3.32817e-08	4.57374e-05	-	Up	-	-	-	-	-	-	-	-	-	-
Up	TRINITY_DN51652_c8_g5_i2_1	11.7421	5.13893	1.10586e-08	1.82368e-05	ATP2A1	Up	Q92105	0	Sarcoplasmic/endoplasmic reticulum calcium ATPase 1	Pelophylax esculentus	3.6.3.8	Calcium-transporting ATPase.	UniRef90_Q92105	0	Sarcoplasmic/endoplasmic reticulum calcium ATPase 1	Dipnotetrapodomorpha TaxID 1338369
Up	CL2328Contig1_1	12.0477	5.43715	1.4511e-08	2.27906e-05	HLA-DRB1	Up	P20039	5e-60	HLA class II histocompatibility antigen DRB1-11 beta chain	Homo sapiens	-	-	UniRef90_A0A141QRZ4	1e-105	MHC class II beta chain	Rhinella marina TaxID 8386
Up	TRINITY_DN52330_c0_g2_i4_1	12.2369	5.62662	1.13294e-45	3.73667e-41	PARP14	Up	Q460N5	0	Poly ADP-ribose polymerase 14	Homo sapiens	2.4.2.30	NAD( ) ADP-ribosyltransferase.	UniRef90_A0A1L8EV75	0	Uncharacterized protein	Xenopus laevis TaxID 8355

## Sheet: Single_vs_Multi
Table SM3.3. Differential expressed transcripts for the comparison multi-dose treatment vs single-dose treatment.
Contrast: multi – single
Up-regulation	Transcript	logFC	logCPM	PValue	FDR	HUMAN_Gene_symbol	HSPNameSP	HSPEvalueSP	DescriptionSP	OSNameSP	EnzymeIds	EnzymeDescs	HSPNameUf	HSPEvalueUf	DescriptionUf	Taxonomy
Single	TRINITY_DN51123_c3_g1_i1_1	-4.38121	4.87213	4.58301e-12	3.13463e-08	-	-	-	-	-	-	-	-	-	-	-
Single	TRINITY_DN47888_c0_g1_i1_1	-4.08926	4.2073	2.79924e-11	1.43594e-07	ANXA1	P51662	2e-73	Annexin A1	Oryctolagus cuniculus	-	-	UniRef90_UPI000854D96A	2e-106	UPI000854D96A related cluster	unknown TaxID
Single	TRINITY_DN51221_c0_g1_i7_1	-3.98988	6.41785	6.82218e-14	1.39984e-09	KLF4	Q60793	1e-108	Krueppel-like factor 4	Mus musculus	-	-	UniRef90_UPI000854E906	0	UPI000854E906 related cluster	unknown TaxID
Single	TRINITY_DN51923_c2_g2_i5_1	-3.49124	4.45718	2.87685e-08	9.83836e-05	DHRS12	A6QP05	3e-152	Dehydrogenase/reductase SDR family member 12	Bos taurus	-	-	UniRef90_UPI000854750B	0	UPI000854750B related cluster	unknown TaxID
Single	TRINITY_DN46269_c0_g3_i1_1	-3.06531	5.49558	1.13683e-06	0.00179435	ARSJ	Q8BM89	0	Arylsulfatase J	Mus musculus	-	-	UniRef90_UPI00085418CE	0	UPI00085418CE related cluster	unknown TaxID
Single	TRINITY_DN54349_c0_g1_i1_1	-2.80919	3.13618	5.16257e-06	0.00756649	B3GNT6	Q6ZMB0	3e-110	Acetylgalactosaminyl-O-glycosyl-glycoprotein beta-1 3-N-acetylglucosaminyltransferase	Homo sapiens	2.4.1.147	Acetylgalactosaminyl-O-glycosyl-glycoprotein beta-1 3-N- acetylglucosaminyltransferase.	UniRef90_UPI0008540B93	6e-169	UPI0008540B93 related cluster	unknown TaxID
Single	TRINITY_DN47501_c0_g2_i1_1	-2.70706	4.70801	6.28967e-08	0.000184368	CO1	Q9ZZM6	0	Cytochrome c oxidase subunit 1	Salmo salar	1.9.3.1	Cytochrome-c oxidase.	UniRef90_Q9ZZM6	0	Cytochrome c oxidase subunit 1	Chordata TaxID 7711
Single	TRINITY_DN50798_c0_g5_i4_2	-2.69527	5.57726	7.6544e-11	3.14121e-07	POLRMT	Q8BKF1	0	DNA-directed RNA polymerase mitochondrial	Mus musculus	2.7.7.6	DNA-directed RNA polymerase.	UniRef90_F6RR66	0	DNA-directed RNA polymerase	Xenopus tropicalis TaxID 8364
Single	TRINITY_DN49151_c0_g1_i1_1	-2.61557	2.67165	1.77881e-05	0.0181065	ADGRE2	Q9UHX3	5e-16	Adhesion G protein-coupled receptor E2	Homo sapiens	-	-	UniRef90_UPI0008463A4B	4e-68	UPI0008463A4B related cluster	unknown TaxID
Single	TRINITY_DN66019_c0_g1_i1_1	-2.58	6.24078	1.14872e-12	1.17853e-08	AFP	Q8MJU5	2e-171	Alpha-fetoprotein	Canis lupus familiaris	-	-	UniRef90_H9GH08	0	Uncharacterized protein	Anolis carolinensis TaxID 28377
Single	CL2811Contig1_2	-2.50694	2.73371	2.72538e-05	0.0222672	THUMPD1	Q99J36	1e-48	THUMP domain-containing protein 1	Mus musculus	-	-	UniRef90_UPI000854E87F	5e-50	UPI000854E87F related cluster	unknown TaxID
Single	TRINITY_DN50852_c0_g2_i4_1	-2.35426	4.86392	1.39841e-05	0.0168789	-	-	-	-	-	-	-	-	-	-	-
Single	TRINITY_DN50383_c0_g1_i4_1	-2.32432	5.37526	9.65137e-06	0.0123773	H2AFZ	Q6DER6	4e-66	Histone H2A.Z-like	Xenopus tropicalis	-	-	UniRef90_Q6DER6	4e-64	Histone H2A.Z-like	Bilateria TaxID 33213
Single	TRINITY_DN45586_c0_g2_i3_1	-2.13645	4.25102	3.25113e-05	0.0236464	ANXA2	Q07936	3e-101	Annexin A2	Rattus norvegicus	-	-	UniRef90_UPI00085471E6	6e-175	UPI00085471E6 related cluster	unknown TaxID
Single	CL1052Contig1_1	-1.55699	6.29837	9.42879e-06	0.0123773	-	-	-	-	-	-	-	-	-	-	-
Single	TRINITY_DN52019_c5_g2_i1_1	-1.53657	6.12923	3.05626e-05	0.0232265	FAM13A	O94988	0	Protein FAM13A	Homo sapiens	-	-	UniRef90_UPI00064CEF83	0	PREDICTED protein FAM13A isoform X6	Xenopus tropicalis TaxID 8364
Multi	TRINITY_DN50798_c0_g5_i3_2	1.29936	6.34705	9.45509e-05	0.0461926	POLRMT	Q8BKF1	0	DNA-directed RNA polymerase mitochondrial	Mus musculus	2.7.7.6	DNA-directed RNA polymerase.	UniRef90_F6RR66	0	DNA-directed RNA polymerase	Xenopus tropicalis TaxID 8364
Multi	TRINITY_DN50402_c1_g1_i5_2	1.35155	6.84251	2.08294e-05	0.0185825	HSPG2	P98160	0	Basement membrane-specific heparan sulfate proteoglycan core protein	Homo sapiens	-	-	UniRef90_UPI00042BAE18	0	PREDICTED basement membrane-specific heparan sulfate proteoglycan core protein	Chelonia mydas TaxID 8469
Multi	TRINITY_DN49979_c1_g1_i2_1	1.59291	6.56364	1.83724e-05	0.0181065	TSC22D3	Q9EQZ1	6e-23	TSC22 domain family protein 3	Rattus norvegicus	-	-	UniRef90_B0BMP9	5e-31	LOC100145088 protein	Pipidae TaxID 8352
Multi	TRINITY_DN51831_c0_g1_i4_1	1.64303	5.89728	6.58783e-05	0.0386216	-	-	-	-	-	-	-	UniRef90_A0A1L8FYD2	1e-42	Uncharacterized protein	Xenopus laevis TaxID 8355
Multi	TRINITY_DN46831_c0_g1_i5_1	1.67273	5.64728	8.52215e-05	0.0431032	DUSP1	Q91790	2e-84	Dual specificity protein phosphatase 1-A	Xenopus laevis	3.1.3.16]---[3.1.3.48	Protein-serine/threonine phosphatase.]---[Protein-tyrosine-phosphatase.	UniRef90_UPI000854D80E	3e-87	UPI000854D80E related cluster	unknown TaxID
Multi	TRINITY_DN52019_c5_g2_i2_1	1.67431	5.75167	1.63504e-05	0.0181065	FAM13A	O94988	0	Protein FAM13A	Homo sapiens	-	-	UniRef90_A0A1L8HVA0	0	Uncharacterized protein	Xenopus laevis TaxID 8355
Multi	TRINITY_DN52083_c4_g1_i2_1	1.68551	6.83418	3.3795e-07	0.000630399	CDC5L	Q2KJC1	0	Cell division cycle 5-like protein	Bos taurus	-	-	UniRef90_UPI000854AFEA	0	UPI000854AFEA related cluster	unknown TaxID
Multi	TRINITY_DN49716_c0_g3_i8_1	1.95491	6.00829	1.11057e-07	0.000284848	CLASRP	A0JNI5	3e-108	CLK4-associating serine/arginine rich protein	Bos taurus	-	-	UniRef90_UPI0008548B0B	9e-148	UPI0008548B0B related cluster	unknown TaxID
Multi	TRINITY_DN49735_c0_g1_i8_2	1.99164	4.9989	7.29674e-05	0.0415894	FGFR2	Q03364	3e-158	Fibroblast growth factor receptor 2	Xenopus laevis	2.7.10.1	Receptor protein-tyrosine kinase.	UniRef90_UPI0008545EEA	0	UPI0008545EEA related cluster	unknown TaxID
Multi	TRINITY_DN48627_c0_g1_i2_1	2.02869	4.78399	1.89467e-05	0.0181065	NSD2	O96028	6e-151	Histone-lysine N-methyltransferase NSD2	Homo sapiens	2.1.1.43	Histone-lysine N-methyltransferase.	UniRef90_UPI0008549261	0	UPI0008549261 related cluster	unknown TaxID
Multi	TRINITY_DN52060_c5_g1_i12_1	2.06061	5.17284	4.15704e-05	0.0266557	FCGBP	Q9Y6R7	0	IgGFc-binding protein	Homo sapiens	-	-	UniRef90_UPI00085477CA	0	UPI00085477CA related cluster	unknown TaxID
Multi	TRINITY_DN51197_c7_g2_i3_1	2.07338	3.86786	8.61266e-05	0.0431032	RBMX	Q6IRQ4	2e-56	RNA-binding motif protein X chromosome	Xenopus laevis	-	-	UniRef90_A9UMT9	4e-57	LOC100135403 protein (Fragment)	Xenopus tropicalis TaxID 8364
Multi	CL993Contig1_1	2.13171	4.25779	3.43736e-05	0.0236464	-	P35072	1e-23	Transposable element Tcb1 transposase	Caenorhabditis briggsae	-	-	UniRef90_A0A096XIA8	3e-90	Transposase	Nuttalliella namaqua TaxID 1029659
Multi	TRINITY_DN49716_c0_g3_i6_1	2.16539	5.69075	2.59861e-07	0.0005539	CLASRP	A0JNI5	6e-127	CLK4-associating serine/arginine rich protein	Bos taurus	-	-	UniRef90_UPI0008545922	2e-142	UPI0008545922 related cluster	unknown TaxID
Multi	TRINITY_DN39025_c0_g1_i3_1	2.23385	3.43302	6.37557e-05	0.0384766	CD2AP	Q9Y5K6	3e-137	CD2-associated protein	Homo sapiens	-	-	UniRef90_UPI000854D974	0	UPI000854D974 related cluster	unknown TaxID
Multi	TRINITY_DN50457_c2_g2_i7_1	2.24946	3.79271	2.82152e-05	0.0222672	GPR89B	Q6DDW6	0	Golgi pH regulator	Xenopus laevis	-	-	UniRef90_Q5BIM9	0	Golgi pH regulator	Gnathostomata TaxID 35060
Multi	TRINITY_DN52112_c0_g2_i3_1	2.29176	6.19395	8.40649e-05	0.0431032	GLUL	Q8HZM5	3e-168	Glutamine synthetase	Canis lupus familiaris	4.1.1.15]---[6.3.1.2	Glutamate decarboxylase.]---[Glutamine synthetase.	UniRef90_Q6INY0	2e-168	Glutamine synthetase	Xenopus TaxID 262014
Multi	TRINITY_DN49624_c1_g5_i3_2	2.30593	2.80193	8.28962e-05	0.0431032	WDR26	Q28D01	6e-105	WD repeat-containing protein 26	Xenopus tropicalis	-	-	UniRef90_Q28D01	5e-103	WD repeat-containing protein 26	Tetrapoda TaxID 32523
Multi	TRINITY_DN50758_c9_g18_i8_1	2.32223	4.79265	1.94133e-05	0.0181065	DKC1	Q9ESX5	0	H/ACA ribonucleoprotein complex subunit 4	Mus musculus	-	-	UniRef90_F6YJD1	0	Uncharacterized protein	Xenopus tropicalis TaxID 8364
Multi	TRINITY_DN52740_c2_g3_i3_1	2.34435	4.92491	3.45724e-05	0.0236464	-	-	-	-	-	-	-	UniRef90_UPI0008F9FBBF	0	UPI0008F9FBBF related cluster	unknown TaxID
Multi	TRINITY_DN23546_c0_g2_i1_1	2.35474	2.43982	8.5362e-05	0.0431032	-	-	-	-	-	-	-	-	-	-	-
Multi	CL720Contig1_1	2.36634	3.30586	3.77503e-05	0.0249871	RTL1	P0CT40	2e-06	Transposon Tf2-9 polyprotein	Schizosaccharomyces pombe (strain 972 / ATCC 24843)	-	-	UniRef90_UPI0008476328	5e-109	UPI0008476328 related cluster	unknown TaxID
Multi	TRINITY_DN48806_c0_g1_i1_1	2.56932	2.67443	2.23066e-05	0.0190712	-	-	-	-	-	-	-	-	-	-	-
Multi	TRINITY_DN52547_c6_g3_i1_1	2.58828	2.53385	4.58739e-05	0.0285238	-	-	-	-	-	-	-	-	-	-	-
Multi	TRINITY_DN50867_c0_g1_i3_1	3.0556	3.54449	2.69945e-07	0.0005539	ALDH2	P81178	6e-20	Aldehyde dehydrogenase mitochondrial	Mesocricetus auratus	1.2.1.3	Aldehyde dehydrogenase (NAD( )).	UniRef90_G5E2V1	6e-22	Putative aldehyde dehydrogenase 2 family (Fragment)	Pipa carvalhoi TaxID 191480
Multi	TRINITY_DN52373_c8_g2_i8_1	4.59996	5.88017	4.06071e-07	0.000694347	RTL1	P0CT40	2e-177	Transposon Tf2-9 polyprotein	Schizosaccharomyces pombe (strain 972 / ATCC 24843)	-	-	UniRef90_UPI0008477A21	0	UPI0008477A21 related cluster	unknown TaxID

## Sheet: Alkaloid_vs_Control
Table SM3.4. Differential expressed transcripts for the comparison alkaloid treatments vs control.
Contrast: alkaloid – control
Regulation	Transcripts_Dtinctorius	logFC	logCPM	PValue	FDR	HUMAN_Gene_symbol	HSPNameSP	HSPEvalueSP	DescriptionSP	OSNameSP	EnzymeIds	EnzymeDescs	HSPNameUf	HSPEvalueUf	DescriptionUf	Taxonomy
Down	TRINITY_DN48450_c0_g1_i1_1	-3.56602	4.74015	2.04321e-06	0.00686594	-	-	-	-	-	-	-	-	-	-	-
Down	TRINITY_DN52739_c2_g8_i1_1	-3.32705	2.17283	6.92693e-06	0.0111783	-	-	-	-	-	-	-	-	-	-	-
Down	TRINITY_DN51521_c1_g2_i1_1	-2.78923	2.39735	2.75541e-06	0.00740736	-	-	-	-	-	-	-	-	-	-	-
Down	TRINITY_DN65752_c0_g1_i1_1	-2.78732	4.247	1.4718e-05	0.0186638	-	-	-	-	-	-	-	-	-	-	-
Down	TRINITY_DN52767_c1_g1_i1_1	-2.58648	8.54512	9.05276e-08	0.000405609	KRT6A	P50446	5e-94	Keratin type II cytoskeletal 6A	Mus musculus	-	-	UniRef90_UPI000854C8C6	7e-101	UPI000854C8C6 related cluster	unknown TaxID
Down	CL5540Contig1_1	-2.36751	3.39455	2.62459e-05	0.0261321	-	-	-	-	-	-	-	-	-	-	-
Down	CL235Contig1_1	-2.11941	9.54984	2.55941e-05	0.0261321	KRT16	Q9Z2K1	4e-75	Keratin type I cytoskeletal 16	Mus musculus	-	-	UniRef90_UPI000854FAE8	8e-90	UPI000854FAE8 related cluster	unknown TaxID
Up	TRINITY_DN52105_c0_g1_i4_1	2.36597	3.35219	2.15304e-05	0.0231521	IGLV5-39	A0A0G2JS06	4e-23	Immunoglobulin lambda variable 5-39	Homo sapiens	-	-	UniRef90_A0A1L8I0I3	2e-43	Uncharacterized protein (Fragment)	Xenopus laevis TaxID 8355
Up	TRINITY_DN47953_c0_g1_i1_1	2.88429	3.36603	1.91388e-05	0.0214379	IGLV8-61	A0A075B6I0	5e-15	Immunoglobulin lambda variable 8-61	Homo sapiens	-	-	UniRef90_Q7SYU1	6e-32	LOC779021 protein (Fragment)	Xenopus laevis TaxID 8355
Up	TRINITY_DN52105_c0_g1_i11_1	2.97724	4.20989	7.06883e-06	0.0111783	IGLV5-37	A0A075B6J1	2e-22	Immunoglobulin lambda variable 5-37	Homo sapiens	-	-	UniRef90_A0A1L8I0I3	2e-43	Uncharacterized protein (Fragment)	Xenopus laevis TaxID 8355
Up	TRINITY_DN47643_c0_g1_i3_1	3.1419	1.92916	1.52737e-05	0.0186638	IQCB1	Q8BP00	8e-18	IQ calmodulin-binding motif-containing protein 1	Mus musculus	-	-	UniRef90_UPI000854D8A3	5e-48	UPI000854D8A3 related cluster	unknown TaxID
Up	CL2892Contig1_1	3.21242	3.78997	9.5877e-06	0.0143192	-	-	-	-	-	-	-	UniRef90_A0A1L8H9Z5	2e-94	Uncharacterized protein	Xenopus laevis TaxID 8355
Up	TRINITY_DN49029_c0_g2_i2_1	3.21831	4.7864	5.14789e-06	0.0111783	MARK4	Q8CIP4	0	MAP/microtubule affinity-regulating kinase 4	Mus musculus	2.7.11.1	Non-specific serine/threonine protein kinase.	UniRef90_F6WUK2	0	MAP/microtubule affinity-regulating kinase 4	Xenopus tropicalis TaxID 8364
Up	TRINITY_DN48802_c0_g4_i3_1	3.34737	4.22016	5.34628e-05	0.0449138	STK19	Q9JHN8	2e-70	Serine/threonine-protein kinase 19	Mus musculus	2.7.11.1	Non-specific serine/threonine protein kinase.	UniRef90_UPI00085453B9	1e-129	UPI00085453B9 related cluster	unknown TaxID
Up	TRINITY_DN52856_c5_g3_i3_1	3.444	4.42083	2.52219e-06	0.00740736	-	-	-	-	-	-	-	-	-	-	-
Up	TRINITY_DN41701_c0_g1_i1_1	3.68638	2.31828	3.17522e-05	0.0294343	-	-	-	-	-	-	-	-	-	-	-
Up	TRINITY_DN49180_c0_g1_i5_1	3.85128	5.16495	6.37381e-11	4.28368e-07	C2	P06681	2e-134	Complement C2	Homo sapiens	3.4.21.43	Classical-complement-pathway C3/C5 convertase.	UniRef90_UPI000854C0C5	0	UPI000854C0C5 related cluster	unknown TaxID
Up	TRINITY_DN48014_c0_g1_i1_1	3.88303	3.74121	2.75478e-05	0.0264488	IGL1	P0DOX8	4e-38	Immunoglobulin lambda-1 light chain	Homo sapiens	-	-	UniRef90_Q63ZL4	5e-57	LOC594871 protein	Xenopus laevis TaxID 8355
Up	TRINITY_DN50405_c1_g1_i3_1	4.0477	2.93537	4.25663e-05	0.0369132	C7	Q9TUQ3	1e-93	Complement component C7	Sus scrofa	-	-	UniRef90_UPI0008540C70	3e-127	UPI0008540C70 related cluster	unknown TaxID
Up	TRINITY_DN44549_c0_g1_i2_1	4.14723	4.63243	1.06227e-10	5.71138e-07	TNFRSF10C	P83626	8e-13	Tumor necrosis factor receptor superfamily member 26	Mus musculus	-	-	UniRef90_Q76B98	2e-37	Death receptor-M2	Xenopus laevis TaxID 8355
Up	TRINITY_DN49180_c0_g1_i1_1	5.85283	6.73042	1.93397e-12	1.73303e-08	C2	Q8SQ75	2e-174	Complement C2	Pongo pygmaeus	3.4.21.43	Classical-complement-pathway C3/C5 convertase.	UniRef90_UPI00034FE265	0	PREDICTED complement C2	Xenopus tropicalis TaxID 8364
Up	TRINITY_DN51752_c1_g1_i2_1	7.18199	5.81201	2.01764e-06	0.00686594	HLA-DRB1	P20039	1e-60	HLA class II histocompatibility antigen DRB1-11 beta chain	Homo sapiens	-	-	UniRef90_A0A141QRZ4	1e-108	MHC class II beta chain	Rhinella marina TaxID 8386
Up	TRINITY_DN50457_c2_g2_i8_1	9.17548	2.98736	2.04603e-17	2.75017e-13	GPR89B	Q5F448	3e-116	Golgi pH regulator	Gallus gallus	-	-	UniRef90_H0VC92	5e-117	Uncharacterized protein	Euarchontoglires TaxID 314146
Up	TRINITY_DN52330_c0_g2_i4_1	12.0949	5.86326	5.55881e-60	1.49437e-55	PARP14	Q460N5	0	Poly ADP-ribose polymerase 14	Homo sapiens	2.4.2.30	NAD( ) ADP-ribosyltransferase.	UniRef90_A0A1L8EV75	0	Uncharacterized protein	Xenopus laevis TaxID 8355

## Sheet: GO_Single_vs_Control
Table SM3.5. Enriched GO-terms identified by StringApp using as reference the Human genome.
Comparison: single-dose vs control
GO	GO.ID	Term	FDR value	No. enriched genes	Redundant	Genes
GO Process	GO.0045087	innate immune response	0.0452	15	No	C5|PIK3CA|GRAP|C2|KRT16|C7|IGLL1|HLA-DRB1|ADAR|DMBT1|MCOLN2|HLA-DRA|SLC26A6|CFB|PARP14
GO Process	GO.0003012	muscle system process	0.0485	9	No	MYH1|MYL2|MYH4|PIK3CA|ACTC1|ATP2A1|MYLK|MYH6|TTN
GO Process	GO.0070268	cornification	0.0094	8	No	KRT14|KRT13|KRT24|KRT16|KRT17|SPINK5|KRT19|KRT6A
GO Process	GO.0019646	aerobic electron transport chain	0.0485	4	No	MT-CO1|MT-CO2|MT-CO3|LACE1
GO Process	GO.0019373	epoxygenase P450 pathway	0.0373	3	No	CYP2C9|CYP2A13|CYP2J2
GO Process	GO.0002250	adaptive immune response	0.0232	10	No	ERCC1|C5|PIK3CA|C2|C7|IGLL1|HLA-DRB1|VTCN1|MCOLN2|IGHV4-38-2
GO Process	GO.0006959	humoral immune response	0.0398	9		BPIFB2|C5|C2|C7|IGLL1|HLA-DRB1|DMBT1|KRT6A|CFB
GO Process	GO.0030216	keratinocyte differentiation	0.0452	9		KRT14|KRT13|KRT24|KRT16|KRT17|INTU|SPINK5|KRT19|KRT6A
GO Process	GO.0016064	immunoglobulin mediated immune response	0.0232	6		ERCC1|C5|C2|C7|IGLL1|HLA-DRB1
GO Process	GO.0072376	protein activation cascade	0.0232	6		C5|VWF|C2|C7|IGLL1|CFB
GO Process	GO.0055002	striated muscle cell development	0.0485	6		MYL2|KLHL40|ACTC1|KRT19|MYH6|TTN
GO Process	GO.0030049	muscle filament sliding	0.0232	5		MYL2|MYH4|ACTC1|MYH6|TTN
GO Process	GO.0002455	humoral immune response mediated by circulating immunoglobulin	0.0232	5		C5|C2|C7|IGLL1|HLA-DRB1
GO Process	GO.0006956	complement activation	0.0232	5		C5|C2|C7|IGLL1|CFB
GO Process	GO.0030239	myofibril assembly	0.0323	5		MYL2|ACTC1|KRT19|MYH6|TTN
GO Process	GO.0002920	regulation of humoral immune response	0.0452	5		C5|C2|C7|SPINK5|CFB
GO Process	GO.0060048	cardiac muscle contraction	0.0484	5		MYL2|PIK3CA|ACTC1|MYH6|TTN
GO Process	GO.0060415	muscle tissue morphogenesis	0.0485	5		MYL2|ACTC1|MYLK|MYH6|TTN
GO Process	GO.0006958	complement activation, classical pathway	0.0418	4		C5|C2|C7|IGLL1
GO Process	GO.0048747	muscle fiber development	0.0485	4		MYL2|KLHL40|MYH6|TTN
GO Process	GO.0006957	complement activation, alternative pathway	0.0452	3		C5|C7|CFB
GO Process	GO.0055003	cardiac myofibril assembly	0.0485	3		MYL2|ACTC1|TTN
GO Process	GO.0002506	polysaccharide assembly with MHC class II protein complex	0.0485	2		HLA-DRB1|HLA-DRA
GO Component	GO.0044422	organelle part	0.0419	87		ERCC1|KRT14|BPIFB2|MOGAT2|CLASRP|MYH1|MYL2|NPRL2|KRT13|SIX1|APOE|RBM39|MYH4|CYP2C9|VWF|TELO2|MARK4|FNBP4|KRT24|PLK2|ABLIM1|SLC25A4|B3GNT7|KLHL40|HPD|ACTC1|LRWD1|S100P|PRDM9|KRT16|E4F1|PAM|KRT17|FANCI|IQCB1|HARBI1|STK25|SLC25A20|CYP2A13|DUSP18|INTU|PHF10|ARID3B|SLC37A1|ANXA2|ATP2A1|BRPF3|RAB3GAP2|SPINK5|HLA-DRB1|MYLK|CES1|MT-CO1|MT-CO3|KRT19|IVNS1ABP|TOMM40L|CLK2|ADAR|DMBT1|LACE1|GPR89B|DKC1|MCOLN…
GO Component	GO.0044430	cytoskeletal part	0.0247	24		KRT14|MYH1|MYL2|KRT13|RBM39|MYH4|MARK4|KRT24|PLK2|ABLIM1|ACTC1|LRWD1|KRT16|E4F1|KRT17|IQCB1|HARBI1|INTU|MYLK|KRT19|KRT6A|UMOD|MYH6|TTN
GO Component	GO.0099512	supramolecular fiber	0.03	16		KRT14|MYH1|MYL2|KRT13|MYH4|KRT24|KLHL40|ACTC1|KRT16|KRT17|ATP2A1|KRT19|KRT6A|DEK|MYH6|TTN
GO Component	GO.0043292	contractile fiber	0.0054	10		MYH1|MYL2|MYH4|KLHL40|ACTC1|ATP2A1|KRT19|DEK|MYH6|TTN
GO Component	GO.0015629	actin cytoskeleton	0.0419	10		MYH1|MYL2|MYH4|ABLIM1|ACTC1|MYLK|KRT19|IVNS1ABP|MYH6|TTN
GO Component	GO.0030017	sarcomere	0.0054	9		MYH1|MYL2|MYH4|KLHL40|ACTC1|ATP2A1|KRT19|MYH6|TTN
GO Component	GO.0045111	intermediate filament cytoskeleton	0.0225	8		KRT14|KRT13|KRT24|KRT16|KRT17|KRT19|NOL9|KRT6A
GO Component	GO.0005882	intermediate filament	0.0266	7		KRT14|KRT13|KRT24|KRT16|KRT17|KRT19|KRT6A
GO Component	GO.0031674	I band	0.0251	6		KLHL40|ACTC1|ATP2A1|KRT19|MYH6|TTN
GO Component	GO.0031672	A band	0.0054	5		MYH1|MYL2|KLHL40|ATP2A1|TTN
GO Component	GO.0016459	myosin complex	0.0125	5		MYH1|MYL2|MYH4|MYH6|TTN
GO Component	GO.0005859	muscle myosin complex	0.0058	4		MYH1|MYH4|MYH6|TTN
GO Component	GO.0042641	actomyosin	0.0379	4		ABLIM1|ACTC1|MYLK|MYH6
GO Component	GO.0046930	pore complex	0.0225	3		C5|C7|TOMM40L
GO Component	GO.0032982	myosin filament	0.0266	3		MYH1|MYH4|MYH6
GO Component	GO.0005579	membrane attack complex	0.0419	2		C5|C7

## Sheet: GO_Multi_vs_Control
Table SM3.6. Enriched GO-terms identified by StringApp using as reference the Human genome.
Comparison: multi-dose vs control
GO	GO.ID	Term	FDR value	No. enriched genes	Redundant	Genes
GO Process	GO.0006955	immune response	0.0297	14	No	C5|C2|PKM|IGLL1|TRIM14|TNFRSF10C|HLA-DRB1|KRT6A|DAK|HLA-DRA|SLC26A6|PRG4|CFB|PARP14
GO Process	GO.0030049	muscle filament sliding	0.0297	3	No	MYH4|ACTN3|TTN
GO Process	GO.0002933	lipid hydroxylation	0.0297	2	No	CYP3A4|CYP2C8
GO Process	GO.0006952	defense response	0.0297	13		C5|C2|NFKBIZ|IGLL1|TRIM14|TNFRSF10C|HLA-DRB1|KRT6A|DAK|HLA-DRA|SLC26A6|CFB|PARP14
GO Process	GO.0002682	regulation of immune system process	0.0448	12		ICAM5|C5|C2|NFKBIZ|CLEC4G|IGLL1|HLA-DRB1|DAK|HLA-DRA|KMT2B|CFB|PARP14
GO Process	GO.0050776	regulation of immune response	0.0297	11		ICAM5|C5|C2|NFKBIZ|CLEC4G|IGLL1|HLA-DRB1|DAK|HLA-DRA|CFB|PARP14
GO Process	GO.0045087	innate immune response	0.0297	10		C5|C2|IGLL1|TRIM14|HLA-DRB1|DAK|HLA-DRA|SLC26A6|CFB|PARP14
GO Process	GO.0002253	activation of immune response	0.0297	7		C5|C2|NFKBIZ|IGLL1|HLA-DRB1|HLA-DRA|CFB
GO Process	GO.0006959	humoral immune response	0.0297	6		C5|C2|IGLL1|HLA-DRB1|KRT6A|CFB
GO Process	GO.0002697	regulation of immune effector process	0.041	6		C5|C2|NFKBIZ|CLEC4G|DAK|CFB
GO Process	GO.0002455	humoral immune response mediated by circulating immunoglobulin	0.0185	4		C5|C2|IGLL1|HLA-DRB1
GO Process	GO.0006956	complement activation	0.0214	4		C5|C2|IGLL1|CFB
GO Process	GO.0072376	protein activation cascade	0.0297	4		C5|C2|IGLL1|CFB
GO Process	GO.0050851	antigen receptor-mediated signaling pathway	0.0353	4		NFKBIZ|IGLL1|HLA-DRB1|HLA-DRA
GO Process	GO.0006958	complement activation, classical pathway	0.0297	3		C5|C2|IGLL1
GO Process	GO.0019835	cytolysis	0.0297	3		C5|ALB|KRT6A
GO Process	GO.0048041	focal adhesion assembly	0.0297	3		RCC2|CTTN|ACTN3
GO Process	GO.0030449	regulation of complement activation	0.036	3		C5|C2|CFB
GO Process	GO.2000257	regulation of protein activation cascade	0.038	3		C5|C2|CFB
GO Process	GO.0002503	peptide antigen assembly with MHC class II protein complex	0.0297	2		HLA-DRB1|HLA-DRA
GO Process	GO.0002506	polysaccharide assembly with MHC class II protein complex	0.0297	2		HLA-DRB1|HLA-DRA
GO Process	GO.0048633	positive regulation of skeletal muscle tissue growth	0.0297	2		ACTN3|NACA
GO Process	GO.0051659	maintenance of mitochondrion location	0.0297	2		ALB|ATP2A1
GO Process	GO.0051801	cytolysis in other organism involved in symbiotic interaction	0.0297	2		ALB|KRT6A
GO Process	GO.0071866	negative regulation of apoptotic process in bone marrow cell	0.0297	2		PLK2|FGFR2
GO Process	GO.0014870	response to muscle inactivity	0.038	2		PKM|ACTN3
GO Process	GO.0042738	exogenous drug catabolic process	0.038	2		CYP3A4|CYP2C8
GO Process	GO.0014819	regulation of skeletal muscle contraction	0.039	2		ATP2A1|ACTN3
GO Process	GO.0070989	oxidative demethylation	0.039	2		CYP3A4|CYP2C8
GO Process	GO.0006957	complement activation, alternative pathway	0.041	2		C5|CFB
GO Function	GO.0003823	antigen binding	0.0423	3		IGLL1|HLA-DRB1|HLA-DRA
GO Function	GO.0032395	MHC class II receptor activity	0.0423	2		HLA-DRB1|HLA-DRA
GO Function	GO.0034875	caffeine oxidase activity	0.0423	2		CYP3A4|CYP2C8
GO Function	GO.0101020	estrogen 16-alpha-hydroxylase activity	0.0423	2		CYP3A4|CYP2C8
GO Component	GO.0005859	muscle myosin complex	0.0302	3		MYH1|MYH4|TTN
GO Component	GO.0031672	A band	0.0411	3		MYH1|ATP2A1|TTN

## Sheet: GO_Single_vs_Multi
Table SM3.7. Enriched GO-terms identified by StringApp using as reference the Human genome.
Comparison: single-dose vs multi-dose
GO	GO.ID	Term	FDR value	No. enriched genes	Redundant	Genes
GO Function	GO.0019834	phospholipase A2 inhibitor activity	0.0082	2		ANXA2|ANXA1
GO Function	GO.0001134	transcription regulator recruiting activity	0.018	2		CDC5L|KLF4
GO Component	GO.0070013	intracellular organelle lumen	0.0188	17		CLASRP|ALDH2|H2AFZ|ARSJ|ANXA2|DKC1|RBMX|CDC5L|KLF4|HSPG2|ANXA1|THUMPD1|WHSC1|AFP|WDR26|FGFR2|POLRMT
GO Component	GO.0005719	nuclear euchromatin	0.0019	3		H2AFZ|RBMX|KLF4
GO Component	GO.0070062	extracellular exosome	0.0188	3		ANXA2|RBMX|ANXA1
GO Component	GO.0001726	ruffle	0.0478	3		EMR2|ANXA2|CD2AP

## Sheet: GO_Alkaloid_vs_Control
Table SM3.8. Enriched GO-terms identified by StringApp using as reference the Human genome.
Comparison: alkaloid vs control
GO	GO.ID	Term	FDR value	No. enriched genes	Redundant	Genes
GO Process	GO.0006955	immune response	6.06e-05	8	No	C2|KRT16|C7|IGLL1|TNFRSF10C|HLA-DRB1|KRT6A|PARP14
GO Process	GO.0070268	cornification	0.0351	2	No	KRT16|KRT6A
GO Process	GO.0006952	defense response	2.99e-05	8		C2|KRT16|C7|IGLL1|TNFRSF10C|HLA-DRB1|KRT6A|PARP14
GO Process	GO.0045087	innate immune response	8.88e-05	6		C2|KRT16|C7|IGLL1|HLA-DRB1|PARP14
GO Process	GO.0006959	humoral immune response	3.26e-05	5		C2|C7|IGLL1|HLA-DRB1|KRT6A
GO Process	GO.0050776	regulation of immune response	0.004	5		C2|C7|IGLL1|HLA-DRB1|PARP14
GO Process	GO.0009605	response to external stimulus	0.0477	5		C2|IGLL1|TNFRSF10C|HLA-DRB1|KRT6A
GO Process	GO.0002455	humoral immune response mediated by circulating immunoglobulin	5.83e-06	4		C2|C7|IGLL1|HLA-DRB1
GO Process	GO.0002253	activation of immune response	0.0029	4		C2|C7|IGLL1|HLA-DRB1
GO Process	GO.0009617	response to bacterium	0.0084	4		IGLL1|TNFRSF10C|HLA-DRB1|KRT6A
GO Process	GO.0031347	regulation of defense response	0.0141	4		C2|C7|HLA-DRB1|PARP14
GO Process	GO.0006958	complement activation, classical pathway	8.88e-05	3		C2|C7|IGLL1
GO Process	GO.0072376	protein activation cascade	0.00062	3		C2|C7|IGLL1
GO Process	GO.0050727	regulation of inflammatory response	0.0225	3		C2|C7|HLA-DRB1
GO Process	GO.0006954	inflammatory response	0.0406	3		KRT16|TNFRSF10C|HLA-DRB1
GO Process	GO.0019835	cytolysis	0.0063	2		C7|KRT6A
GO Process	GO.0030449	regulation of complement activation	0.013	2		C2|C7
GO Process	GO.2000257	regulation of protein activation cascade	0.0134	2		C2|C7
GO Process	GO.0002673	regulation of acute inflammatory response	0.0288	2		C2|C7
GO Process	GO.0030004	cellular monovalent inorganic cation homeostasis	0.0288	2		C7|GPR89B
GO Process	GO.0097711	ciliary basal body-plasma membrane docking	0.0288	2		MARK4|IQCB1
GO Process	GO.0070613	regulation of protein processing	0.0366	2		C2|C7
GO Process	GO.0050851	antigen receptor-mediated signaling pathway	0.0373	2		IGLL1|HLA-DRB1
GO Process	GO.0050777	negative regulation of immune response	0.0438	2		HLA-DRB1|PARP14
GO Function	GO.0003823	antigen binding	0.0475	2		IGLL1|HLA-DRB1
