# Supplementary material for: Transcriptomic Signatures of Experimental Alkaloid Consumption in a Poison Frog
Source: Genes (Basel). 2019 Sep 21;10(10):733. doi: 10.3390/genes10100733 (PMC6827147; doi:10.3390/genes10100733)
Supplement: Supplementary file 1 [file genes-10-00733-s001.zip › Suppmaterials/SM5.xlsx]

## Sheet: DE_D.tinctorius
Table SM5.1. LogFC of genes identified as differentially expressed for the comparisons single-dose vs control and multi-dose vs control in D. tinctorius.
For each sample, the first two characters refer to the species, the second two to the individual, and the last two to the treatment. The control for each sample correspond to a full sibling fed without alkaloids in the same period of time. For wild D. leucomelas, the control was the same as for the experimentally fed individual. Species are: Dt = D. tinctorius, Da = D. auratus, Et = E. tricolor, …
Dt02SE	Dt04SA	Dt03ME	Dt05MA	Dt09ME	Da03ME	Da05MS	Dl09ME	Dl06WF	Dl07WM	Af02SS
4-hydroxyphenylpyruvate dioxygenase	-2.9902	-2.85006	-4.54975	-3.9151	-0.4057	1.08323	0.281633	1.36661	0.550236	0.559872	-16.3292
Actin alpha cardiac muscle 2	1.93263	6.80138	1.57952	2.37439	1.02398	0	0	16.3471	0	0	-0.0756151
Actin-binding LIM protein 1	-0.183393	-0.191062	-0.102403	-0.215963	0.0314226	0.350014	-0.425516	0.067256	0.37031	0.284073	-3.31628
ADP/ATP translocase 1	19.5795	25.4422	16.9045	22.7488	4.35339	17.1919	0	0	0	0	4.84609
Alpha-2-macroglobulin-like protein 1	0.454586	-0.824028	-0.343189	-0.249957	-0.354735	0.138373	-0.940758	0.106497	-0.145582	-0.413421	0.528121
Alpha-ketoglutarate-dependent dioxygenase alkB homolog 6	-0.790526	0.043516	-0.720034	-0.56902	-0.665464	0.171287	0.22505	16.3471	16.4882	0	-0.188806
AN1-type zinc finger protein 1	-0.104841	-0.475164	0.0184099	0.0775405	-0.0260608	17.1919	0	16.3471	16.4882	0	-0.290761
BTB/POZ domain-containing protein KCTD3	-0.316528	-0.0778226	-0.304141	-0.0157355	-0.137384	0.0241156	-1.05502	-1.10322	-0.377152	-0.490367	-0.771976
C-type lectin domain family 4 member G	1.25254	0.110137	1.06495	0.0725697	0.706505	1.18568	-1.94076	-1.79984	-6.48316	-5.93741	1.81056
Coiled-coil domain-containing protein 130	0.266959	0.740104	-0.307706	0.48852	0.298106	-0.3762	-1.30333	-0.422838	-1.43373	-0.271316	-0.569583
Complement C2	5.96813	4.49775	5.95203	1.30475	5.48464	2.20876	-19.1531	1.54063	0.68174	1.71291	0.360227
Cytochrome P450 2H2	0.791182	0.442949	0.871806	0.492893	0.124036	19.5139	0	-0.0252173	-0.341963	-0.748349	0.664507
Cytochrome P450 2K1	0.98828	1.1498	0.743924	0.778679	-0.253701	0	0	0.0297505	-0.410861	-0.549033	0.240823
Dual specificity protein kinase CLK2	-0.0650628	0.0117305	0.0975516	-0.00137492	-0.021836	1.1263	-0.187851	0.0424223	0.175188	0.080017	-3.23383
Endoribonuclease LACTB2	0.472779	0.0971104	0.278951	0.164513	0.157357	2.88014	-20.7381	0.955666	1.09677	-0.0944376	-16.3292
F-box only protein 31-B	0.0788081	0.237771	-0.0560629	0.210268	0.0514563	-0.113166	-2.04029	0.127257	-0.307348	0.0718309	-17.9142
Far upstream element-binding protein 2	0.0156545	0.0390243	-0.0763476	-0.051455	0.211257	0	0	1.4411	0.774849	1.16859	-1.79845
Fatty acyl-CoA hydrolase precursor medium chain	0.365235	0.242522	-0.0144259	-0.129272	0.0412917	18.7769	0	-0.191703	-0.26328	0.00440167	0.816774
Formin-binding protein 4	-0.767805	-0.490165	0.0649524	0.222393	0.944792	3.20876	1.86659	0.0931773	0.234282	0.284073	-0.639239
Histone-lysine N-methyltransferase PRDM9	-0.0310736	0.0468782	-0.247923	0.0305471	-0.274007	1.1667	-1.32842	-0.166498	-0.320315	-0.306592	-0.126581
Immunoglobulin lambda-1 light chain	1.82759	1.95355	1.53263	2.38162	1.54556	-0.405402	-1.05194	-0.308124	-0.118211	-1.21928	1.31544
Intercellular adhesion molecule 5	0.218589	0.115587	0.0514535	-0.198456	0.0256271	18.1919	0	-0.0460952	0.105592	0.10658	-0.00708975
Interleukin enhancer-binding factor 3	-0.326527	-0.193184	-0.125693	0.0220949	-0.021388	0.326119	-0.243457	0.0979005	-0.0536259	-0.28345	0.0027242
Isochorismatase domain-containing protein 2	-6.71532	-22.8853	-22.5944	-0.20414	-0.173674	0.490533	-1.22087	16.3471	0	0	0.431174
Keratin type I cytoskeletal 13	-1.67078	-0.826908	-0.770037	-2.70032	-2.06448	1.27016	-1.92	-0.659546	0.971743	-0.430042	-0.859341
Keratin type I cytoskeletal 14	-5.08686	-0.86508	-0.0140109	-3.55722	-6.13293	0	0	0.0259288	-4.85601	-3.55246	-6.1083
Keratin type II cytoskeletal 6A	-2.31952	-2.53197	-1.17484	-3.07531	-1.33667	-0.0924074	-0.241928	0.200776	-0.568086	-0.520753	0.405855
MAP kinase-activating death domain protein	-0.287589	0.104686	-0.391789	0.333294	0.131935	18.7769	0	2.12559	1.4187	2.99302	-17.9142
Membrane progestin receptor gamma-B	-0.0730725	-0.166661	-0.099341	-0.515063	-0.606802	0	0	-0.15863	-0.411368	-1.16963	0.432923
Metallo-beta-lactamase domain-containing protein 1	-0.157252	-0.594399	-0.0935201	-0.479137	-0.583335	0	17.8498	0	0	16.297	-2.2105
Methylmalonic aciduria and homocystinuria type C protein homolog	0.212016	1.12521	0.23742	0.581796	-0.210154	0	0	-2.04432	-0.0958662	-0.357473	-0.292222
Mitochondrial carnitine/acylcarnitine carrier protein	0.0869991	-0.135261	-0.0241239	-0.0395988	-0.168506	3.35172	1.28163	0.200786	0.127873	0.179555	-0.146369
Mucin-5AC	0.997964	0.666083	0.439617	0.49158	0.931448	0.154314	-0.303328	0.241191	-0.260689	-0.731769	-1.28387
Mucolipin-2	0.572423	0.100175	0.0649525	0.729877	0.327746	1.53069	-19.5681	0.425159	1.56626	0.848977	0.00563188
Myosin light chain kinase smooth muscle	0.0901192	0.267226	0.103046	0.295968	0.111227	2.23851	0.281634	-0.563199	-0.338437	-0.942436	-0.484178
Nascent polypeptide-associated complex subunit alpha	-0.42455	1.20014	-0.1346	1.53716	0.121781	18.7769	0	0.0881575	0.574582	0.328182	-2.91191
Nitrogen permease regulator 2-like protein	-0.401703	0.181699	-0.458609	0.144458	-0.0269654	0	0	0.157195	-0.108875	-0.359547	-1.00887
Oocyte zinc finger protein XlCOF8.4 (Fragment)	-0.184859	0.0954903	-0.243745	0.0556528	0.0471545	0.198324	-0.471769	0.125218	0.0656029	-0.210344	-0.146371
Ornithine decarboxylase 1	0.163563	0.0836179	0.131872	0.137189	0.242571	-0.37281	-0.941891	0	0	16.297	-1.4094
Peptidyl-glycine alpha-amidating monooxygenase	0.623851	0.251888	0.347968	0.310556	0.0977415	0	0	-0.931351	-1.21146	-1.62301	0.116663
PHD finger protein 10	0.137729	-0.0633089	0.0474296	-0.343947	-0.137429	-0.112362	-1.31301	0.0808745	0.177699	0.439426	-0.146371
Phospholipase A2 inhibitor 25 kDa subunit	2.33328	1.54797	0.537021	-0.188198	-0.0564376	1.20876	-18.5681	0	0	16.297	0.538833
Phosphorylase b kinase regulatory subunit alpha skeletal muscle isoform	0.0893017	0.0951665	-0.064034	0.0545715	-0.225822	0	0	0.41778	0.671893	-0.316831	0.279894
Poly ADP-ribose polymerase 14	-0.0680538	-0.0084978	-0.140453	0.138385	-0.0524922	0.752508	0.348383	0.0947196	-0.204785	0.214532	0.215694
PR domain zinc finger protein 10	-0.050312	-0.291197	-0.20647	-0.0779943	-0.0814228	-2.18355	-20.3755	-0.297445	-0.40365	-0.201992	-0.233834
Protein ALP1-like	-0.0439098	0.0693914	-0.121215	0.114729	-0.0896769	0.405417	-0.544981	-0.234343	0.411732	0.216396	0.356283
Protein inturned	-0.333178	-0.359088	-0.258587	-0.78528	-0.284278	1.03884	-1.30333	0.0133894	-0.0916663	-0.709148	-1.14636
Retrovirus-related Pol polyprotein from transposon TNT 1-94	-0.48023	-0.826729	-0.0354494	1.38708	0.627779	1.97744	-0.0809362	0.254728	0.250402	-0.687529	2.66098
RNA-binding protein 39	-0.0810887	-0.0117617	0.0229195	-0.00594752	0.0901556	18.7769	0	-0.118351	-0.0362389	-0.213589	-0.0287728
S-adenosylmethionine synthase isoform type-2	0.135352	-0.010309	0.212155	0.169885	-0.0026414	0.623797	-17.5681	-0.0443256	2.09677	1.49051	-2.39429
Serine/threonine-protein kinase 19	0.142642	0.194332	-0.0175097	-0.000776407	0.163559	1.6238	-2.71836	-0.041051	0.122774	-0.0588149	0
SH3 and multiple ankyrin repeat domains protein 2	-0.720317	0.149365	-0.540028	0.966213	-0.484975	0.699748	-2.92782	-0.044326	-1.90321	-2.09443	-0.580421
Solute carrier family 26 member 6	-1.68456	0.254194	-1.0011	0.26108	-0.87957	0.508322	-0.0968778	-0.44967	-2.5716	0.397919	0.438591
Synaptotagmin-like protein 2	0.0681178	-0.215678	-0.115305	-0.112751	-0.240237	1.87173	0.529561	0.692638	-0.488183	-0.6794	-3.36876
Tenascin-X	-0.638522	0.346335	0.524384	-2.62559	0.323648	0.329352	-0.674645	-0.111946	0.418943	0.303989	-1.43177
Titin	19.3385	27.1957	0	24.1542	6.0527	-0.0320464	-1.04194	4.37071	2.4187	3.02103	5.43752
Transposon Tf2-9 polyprotein	-0.826106	-0.944481	-0.336597	-0.137056	-0.391349	0.362725	-0.545176	0.307339	0.324717	0.108916	1.15848
Triokinase/FMN cyclase	-0.0784026	-0.240575	-0.167135	-0.185095	-0.203358	2.4651	-0.9814	0.264501	-0.262302	0.0854141	-2.14636
Tripartite motif-containing protein 14	0.182237	0.266252	-0.213881	-0.0190432	-0.118647	1.49216	-0.500775	-0.0293758	-0.193563	-0.534743	-17.3292
UDP-GlcNAc betaGal beta-1 3-N-acetylglucosaminyltransferase 7	0.225962	1.14355	-0.0527878	0.455664	-0.824274	0	0	1.17806	0.511815	2.32059	0
Uridine-cytidine kinase 1-A	-0.0538782	0.388682	-0.339018	0.0771956	0.130695	0.389334	-4.36222	-16.3914	-16.3914	-0.0944376	-0.631798
Zinc-binding protein A33	0.0149799	0.199404	-0.158568	0.0135149	0.0671821	0.806664	0.201463	-2.04432	-0.028752	1.36499	2.53813

## Sheet: Filtering
Table SM5.2. LogFC of genes identified having a similar expression pattern across species by filtering genes with an absolute logFC > 2 for 5/11 treatment-control pairs.
For each sample, the first two characters refer to the species, the second two to the individual, and the last two to the treatment. The control for each sample correspond to a full sibling fed without alkaloids in the same period of time. For wild D. leucomelas, the control was the same as for the experimentally fed individual. Species are: Dt = D. tinctorius, Da = D. auratus, Et = E. tricolor, …
DescriptionSP	Dt02SE	Dt04SA	Dt03ME	Dt05MA	Dt09ME	Da03ME	Da05MS	Dl09ME	Dl06WF	Dl07WM	Af02SS
ADP/ATP translocase 1	19.5795	25.4422	16.9045	22.7488	4.35339	17.1919	0	0	0	0	4.84609
BAG family molecular chaperone regulator 5	16.8791	15.7805	15.9045	15.7154	1.17924	19.5139	19.8498	16.3471	0	0	-16.3292
Cytoplasmic FMR1-interacting protein 2	17.8791	2.0244	19.4894	2.7667	0.272367	0.739277	0.504026	16.3471	0	17.297	0
Cytoskeletal protein Sojo	15.8791	-16.756	17.4895	-1.04063	1.34918	19.5139	17.8498	16.3471	0	16.297	0.222863
Deleted in autism protein 1 homolog	15.8791	0.0244071	17.9045	-1.62559	1.17925	17.1919	0	16.3471	18.4882	17.8819	-17.3292
E3 ubiquitin-protein ligase Midline-1	-0.0759285	-15.7561	-3.63547	3.5443	3.63866	-1.15381	-22.1531	-16.3914	-16.3914	-16.3914	0.879781
General transcription factor 3C polypeptide 5	-15.8396	-0.560551	1.06494	-1.62559	-0.4057	-17.5681	-17.5681	-17.3914	-0.903214	-17.3914	-18.6512
Homeobox protein Hox-C13a	-6.93314	-1.86901	-1.15285	-2.4424	-4.77881	0	0	-0.476958	-5.68458	-5.29083	-3.53869
Keratin type I cytoskeletal 14	-5.08686	-0.86508	-0.0140109	-3.55722	-6.13293	0	0	0.0259288	-4.85601	-3.55246	-6.1083
Keratin type II cytoskeletal cochleal	-26.2232	-1.1989	-0.0449562	-25.7867	-26.4861	0.371033	-0.853296	0.117308	-4.97961	-6.35525	-23.9066
Krueppel-like factor 2	2.36146	17.7804	1.06494	16.7154	2.17923	18.7769	0	16.3471	0	17.297	0.213804
LDLR chaperone MESD	-2.28236	-17.756	0.0649523	-1.04063	1.50118	0	0	-16.3914	-16.3914	-16.3914	-16.3292
Malonyl-CoA decarboxylase mitochondrial	0	15.7805	18.2264	16.7154	0.179257	20.3619	17.8498	16.3471	0	0	0
Myosin regulatory light chain 2 skeletal muscle isoform type 2	0	16.7805	0	15.7154	18.2554	2.79372	1.50402	2.4228	1.84221	2.82932	-16.3292
Myosin-binding protein C fast-type	16.8791	26.5135	0	20.7154	4.22988	0.016117	-1.71837	20.9321	0	16.297	0.728097
Ninein-like protein	-15.8396	-18.341	-15.8396	-2.62558	1.17924	0	0	0.955666	-16.3914	-16.3914	0
Peptidyl-prolyl cis-trans isomerase FKBP3	-1.5454	18.1024	1.06495	15.7154	0.401649	19.7769	0	16.3471	16.4882	17.297	-3.84679
Probable G-protein coupled receptor 157	15.8791	16.7805	15.9045	15.7154	16.448	17.1919	0	16.3471	16.4882	0	-1.6058
Protein spinster homolog 1	-2.28236	17.3654	-0.67201	15.7154	2.17925	0.937132	-0.469687	16.3471	16.4882	18.8819	-0.690377
Ras guanine nucleotide exchange factor F	1.03954	15.7805	1.6499	15.7154	-1.40568	20.3619	20.6571	0	16.4882	17.297	-0.638224
Titin	19.3385	27.1957	0	24.1542	6.0527	-0.0320464	-1.04194	4.37071	2.4187	3.02103	5.43752
TM2 domain-containing protein 1	-15.8396	-15.7561	-15.8396	-15.7561	-1.82072	0	0	-17.3914	-17.3914	-17.3914	0
tRNA m(4)X modification enzyme TRM13 homolog	17.8791	19.8679	17.9045	15.7154	0.179257	0.623797	-17.5681	16.3471	0	16.297	18.7678
Troponin C skeletal muscle	1.43186	4.83175	-18.8395	5.84199	15.448	0	0	22.075	21.0118	20.8205	2.81601
Tumor necrosis factor receptor superfamily member 5	15.8791	16.7805	17.9045	0	-0.557704	19.1919	0	16.3471	0	16.297	1.50707
Tumor necrosis factor receptor superfamily member 6B	15.8791	1.02439	15.9045	-0.0406401	2.50116	3.08322	1.86659	0	16.4882	16.297	-0.146369
Wnt inhibitory factor 1	16.8791	15.7805	18.2264	0	18.033	-17.5681	-17.5681	16.3471	0	17.8819	0.910531
