# Supplementary material for: Transcriptomic Signatures of Experimental Alkaloid Consumption in a Poison Frog
Source: Genes (Basel). 2019 Sep 21;10(10):733. doi: 10.3390/genes10100733 (PMC6827147; doi:10.3390/genes10100733)
Supplement: Supplementary file 1 [file genes-10-00733-s001.zip › Suppmaterials/SM2.xlsx]

## Sheet: Poison_frogs
Table SM2.1. Poison frogs used for experiments.
Whole skin samples were taken either in RNA-later (for RNA-Seq) or Dichlormethane (for GC/MS).
ID	Genus	Species	Sibling_group	Population	Morph	Sex	Treatment	Doses	From	To	GC/MS	RNA-Seq	Reads
Af01CC	Allobates	femoralis	G	French Guyana		Female	Control	Control	43031	43031	No	Yes	2214391
Af02SS	Allobates	femoralis	G	French Guyana		Female	Spartein 2%	Single	43031	43031	No	Yes	2376620
Af03Spar	Allobates	femoralis	G	French Guyana		Female	Spartein 2%	Long-term	43031	43091	Yes	No
Da01Epi	Dendrobates	auratus	D	Paranam	El Cope	Female	Spartein 1% + Epibatidine 1%	Long-term	42491	42531	Yes	No
Da03ME	Dendrobates	auratus	D	Paranam	El Cope	Male	Epibatidine 1%	Multiple	42515	42522	No	Yes	7387740
Da04CC	Dendrobates	auratus	D	Paranam	El Cope	Female	Control	Control	42515	42522	No	Yes	5903640
Da05MS	Dendrobates	auratus	D	Paranam	El Cope	Male	Sparteine 1%	Multiple	42515	42522	No	Yes	2682290
Dl06WF	Dendrobates	leucomelas	Wild	Guri		Female	Wild	Wild	42244	42244	Yes	Yes	2750000
Dl07WM	Dendrobates	leucomelas	Wild	Guri		Male	Wild	Wild	42244	42244	Yes	Yes	3080000
Dl08CC	Dendrobates	leucomelas	E			Female	Control	Control	42515	42522	No	Yes	2962660
Dl09ME	Dendrobates	leucomelas	E			Female	Epibatidine 1%	Multiple	42515	42522	No	Yes	3087218
Dt01CC	Dendrobates	tinctorius	B	French Guyana	Oyapock	Male	Control	Control	42352	42359	No	Yes	4878190
Dt02SE	Dendrobates	tinctorius	B	French Guyana	Oyapock	Male	Epibatidine 1%	Single	42352	42359	No	Yes	5128790
Dt03ME	Dendrobates	tinctorius	B	French Guyana	Oyapock	Male	Epibatidine 1%	Multiple	42352	42359	No	Yes	4308660
Dt04SA	Dendrobates	tinctorius	C	French Guyana	Oyapock		Alkaloid mixture	Single	42371	42379	No	Yes	5046990
Dt05MA	Dendrobates	tinctorius	C	French Guyana	Oyapock		Alkaloid mixture	Multiple	42371	42379	No	Yes	5084190
Dt06CC	Dendrobates	tinctorius	C	French Guyana	Oyapock		Control	Control	42371	42379	No	Yes	5334317
Dt07Epi	Dendrobates	tinctorius	B	French Guyana	Oyapock	Male	Epibatidine 1%	Long-term	43273	43315	Yes	No
Dt08CC	Dendrobates	tinctorius	C	French Guyana	Oyapock	Male	Control	Control	42534	42541	No	Yes	9213190
Dt09ME	Dendrobates	tinctorius	C	French Guyana	Oyapock	Female	Epibatidine 1%	Multiple	42534	42541	No	Yes	6903370
Et01Cont	Epipedobates	tricolor	A				Control	Long-term	41950	41976	Yes	No
Et06Epi	Epipedobates	tricolor	A				Epibatidine 1%	Long-term	41950	41976	Yes	No

## Sheet: Transcriptomes
Table SM2.2. Quality and annotation of dendrobatid transcriptome assemblies.
Transrate score range from 0 to 1, with 0 being the minimum. For BUSCO we used the dataset for vertebrates containing 3023 groups. A. femoralis transcriptome was not annotated.
	D. tinctorius	D. auratus	D. leucomelas	A. femoralis
Sequences	72502	84244	73116	54947
N50	1985	1867	1714	1730
GC content	0.453	0.454	0.457	0.4584
Transrate assembly score	0.15972	0.18726	0.19217	0.2119
BUSCO vertebrata	0.885	0.824	0.763	-
SwissProt	27854 (38.4%)	30957 (36.8%)	28852 (39.5%)	-
UniRef90	35382 (48.8%)	39558 (47.0%)	35949 (49.2%)	-

## Sheet: CHRNB2
Table SM2.3. Partial alignment of nicotinic acetylcholine receptor ß2.
Mutations in the positions 106, 108, 110 and 118 have been involved in epibatidine resistance in dendrobatids (Tarvin et al. 2017).
Protein alignment
Xenopus laevis	XENL|tr.A0A1L8F4Y2.A0A1L8F4Y2 XENLA	-	-	-	-	-	-	-	-	-	-	-	-	-	-	-	-	-	-	-	-	-	-	-	-	-	-	-	-	-	-	-	-	-	-	-	-	-	-	-	-	-	-	-	-	-	-	-	-
Allobates femoralis	AFEM|MF580104.1	-	-	-	-	-	-	-	-	-	-	-	-	-	-	-	-	-	-	-	-	-	-	-	-	-	-	-	-	-	-	-	-	-	-	-	-	-	-	-	-	-	-	-	-	-	-	-	-
Dendrobates tinctorius	TINC|TRINITY DN44263 c0 g1 i1 1ppm.23148	-	-	-	-	M	I	Y	L	S	S	E	V	A	L	C	A	D	Q	P	E	A	T	P	L	D	V	M	C	I	T	G	S	T	G	T	D	T	E	E	R	L	V	E	F	L	L	D	P
Dendrobates auratus	AURA|TRINITY DN41549 c0 g1 i1 2ppm.26925	M	T	A	L	L	V	L	L	L	S	L	F	G	L	-	-	-	-	-	-	-	-	-	-	-	-	-	-	V	T	R	S	T	G	T	D	T	E	E	R	L	V	E	F	L	L	D	P
Dendrobates leucomelas	LEUC|TRINITY DN28615 c0 g1 i1 2ppm.13153	M	T	A	L	L	V	L	L	L	S	L	F	G	L	-	-	-	-	-	-	-	-	-	-	-	-	-	-	V	T	R	S	T	G	T	D	T	E	E	R	L	V	E	F	L	L	D	P
																																									106		108		110
Xenopus laevis	XENL|tr.A0A1L8F4Y2.A0A1L8F4Y2 XENLA	L	T	W	D	P	A	E	F	D	N	M	K	K	V	R	L	P	S	K	H	I	W	L	P	D	V	V	L	Y	N	N	A	D	G	M	Y	E	V	S	F	Y	S	N	A	V	V	S	H
Allobates femoralis	AFEM|MF580104.1	.	.	.	N	.	S	.	.	.	.	.	.	.	.	.	.	.	.	.	.	.	.	.	.	.	.	.	.	.	.	.	.	.	.	.	.	.	.	.	.	.	.	.	.	.	.	.	.
Dendrobates tinctorius	TINC|TRINITY DN44263 c0 g1 i1 1ppm.23148	.	.	.	E	.	S	.	.	E	.	.	.	.	.	.	.	.	.	.	.	.	.	.	.	.	.	.	.	.	.	.	.	.	.	.	.	.	.	.	.	.	.	.	.	.	.	.	.
Dendrobates auratus	AURA|TRINITY DN41549 c0 g1 i1 2ppm.26925	.	.	.	E	.	S	.	.	E	.	.	.	.	.	.	.	.	.	.	.	.	.	.	.	.	.	.	.	.	.	.	.	.	.	.	.	.	.	.	.	.	.	.	.	.	.	.	.
Dendrobates leucomelas	LEUC|TRINITY DN28615 c0 g1 i1 2ppm.13153	.	.	.	E	.	S	.	.	E	.	.	.	.	.	.	.	.	.	.	.	.	.	.	.	.	.	.	.	.	.	.	.	.	.	.	.	.	.	.	.	.	.	.	.	.	.	.	.
Xenopus laevis	XENL|tr.A0A1L8F4Y2.A0A1L8F4Y2 XENLA	A	S	L	D	D	F	T	P	S	G	E	W	D	I	I	A	L	P	G	R	R	N	E	N	P	N	D	S	T	Y	V	D	I	T	Y	D	F	I	I	R	R	K	P	L	F	Y	T	I
Allobates femoralis	AFEM|MF580104.1	.	.	.	.	.	.	.	.	.	.	.	.	.	.	.	.	.	.	.	.	.	.	.	.	.	E	.	.	.	.	.	.	.	.	.	.	.	.	.	.	.	.	.	.	.	.	.	.
Dendrobates tinctorius	TINC|TRINITY DN44263 c0 g1 i1 1ppm.23148	.	.	.	.	.	.	.	.	.	.	.	.	.	.	.	.	.	.	.	.	.	.	.	.	.	E	.	.	.	.	.	.	.	.	.	.	.	.	.	.	.	.	.	.	.	.	.	.
Dendrobates auratus	AURA|TRINITY DN41549 c0 g1 i1 2ppm.26925	.	.	.	.	.	.	.	.	.	.	.	.	.	.	.	.	.	.	.	.	.	.	.	.	.	E	.	.	.	.	.	.	.	.	.	.	.	.	.	.	.	.	.	.	.	.	.	.
Dendrobates leucomelas	LEUC|TRINITY DN28615 c0 g1 i1 2ppm.13153	.	.	.	.	.	.	.	.	.	.	.	.	.	.	.	.	.	.	.	.	.	.	.	.	.	E	.	.	.	.	.	.	.	.	.	.	.	.	.	.	.	.	.	.	.	.	.	.
Xenopus laevis	XENL|tr.A0A1L8F4Y2.A0A1L8F4Y2 XENLA	L	D	V	P	L	V	G	K	Y	L	M	F	T	M	V	L	V	T	F	S	I	V	T	S	V	C	V	L	N	V	H	H	R	S	P	T	T	H	T	M	P	P	W	V	K	V	V	F
Allobates femoralis	AFEM|MF580104.1	.	.	.	.	.	.	.	.	.	.	.	.	.	.	.	-	-	-	-	-	-	-	-	-	-	-	-	-	-	-	-	-	-	-	-	-	-	-	-	-	-	-	-	-	-	-	-	-
Dendrobates tinctorius	TINC|TRINITY DN44263 c0 g1 i1 1ppm.23148	.	.	.	.	.	.	.	.	.	.	.	.	.	.	.	.	.	.	.	.	.	.	.	.	.	.	.	.	.	.	.	.	.	.	.	.	.	.	.	.	.	.	.	.	.	.	.	.
Dendrobates auratus	AURA|TRINITY DN41549 c0 g1 i1 2ppm.26925	.	.	.	.	.	.	.	.	.	.	.	.	.	.	.	.	.	.	.	.	.	.	.	.	.	.	.	.	.	.	.	.	.	.	.	.	.	.	.	.	.	.	.	.	.	.	.	.
Dendrobates leucomelas	LEUC|TRINITY DN28615 c0 g1 i1 2ppm.13153	.	.	.	.	.	.	.	.	.	.	.	.	.	.	.	.	.	.	.	.	.	.	.	.	.	.	.	.	.	.	.	.	.	.	.	.	.	.	.	.	.	.	.	.	.	.	.	.
Xenopus laevis	XENL|tr.A0A1L8F4Y2.A0A1L8F4Y2 XENLA	S	V	K	K	Y	G	-	-	-	A	Q	L	S	E	L	P	E	E	V	N	G	F	R	D	R	Q	G	K	V	R	Q	C	L	C	G	L	Q	E	A	V	D	G	V	R	F	I	A	D
Allobates femoralis	AFEM|MF580104.1	-	-	-	-	-	-	-	-	-	-	-	-	-	-	-	-	-	-	-	-	-	-	-	-	-	-	-	-	-	-	-	-	-	-	-	-	-	-	-	-	-	-	-	-	-	-	-	-
Dendrobates tinctorius	TINC|TRINITY DN44263 c0 g1 i1 1ppm.23148	.	.	.	.	.	.	G	G	S	G	.	.	P	.	.	.	.	G	.	.	.	.	.	.	.	.	.	.	.	.	.	.	.	.	.	.	E	.	.	.	.	.	.	.	.	.	.	.
Dendrobates auratus	AURA|TRINITY DN41549 c0 g1 i1 2ppm.26925	.	.	.	.	.	.	G	N	G	G	.	.	P	.	.	.	.	G	.	.	.	.	.	.	.	.	.	.	.	.	.	.	.	.	.	.	E	.	.	.	.	.	.	.	.	.	.	.
Dendrobates leucomelas	LEUC|TRINITY DN28615 c0 g1 i1 2ppm.13153	.	.	.	.	.	.	G	G	G	G	.	.	P	.	.	.	.	G	.	.	.	.	.	.	.	.	.	.	.	.	.	.	.	.	.	.	E	.	.	.	.	.	.	.	.	.	.	.
Xenopus laevis	XENL|tr.A0A1L8F4Y2.A0A1L8F4Y2 XENLA	N	T	F	L	Q	I	N	H	A	A	P	N	-	-
Allobates femoralis	AFEM|MF580104.1	-	-	-	-	-	-	-	-	-	-	-	-	-	-
Dendrobates tinctorius	TINC|TRINITY DN44263 c0 g1 i1 1ppm.23148	.	.	L	I	.	L	.	.	G	.	.	A	S	N
Dendrobates auratus	AURA|TRINITY DN41549 c0 g1 i1 2ppm.26925	.	.	L	I	.	L	.	.	G	.	.	A	S	N
Dendrobates leucomelas	LEUC|TRINITY DN28615 c0 g1 i1 2ppm.13153	.	.	L	I	.	L	.	.	G	.	.	A	S	N
Nucleotide alignment
Xenopus laevis	XENL|NM 001094830.1	-	-	-	-	-	-	-	-	-	-	-	-	-	-	-	-	-	-	-	-	-	-	-	-	-	-	-	-	-	-	-	-	-	-	-	-	-	-	-	-	-	-	-	-	-	-	-	-
Allobates femoralis	AFEM|MF580104.1	-	-	-	-	-	-	-	-	-	-	-	-	-	-	-	-	-	-	-	-	-	-	-	-	-	-	-	-	-	-	-	-	-	-	-	-	-	-	-	-	-	-	-	-	-	-	-	-
Dendrobates tinctorius	TINC|TRINITY DN44263 c0 g1 i1 1	-	C	C	G	A	C	T	C	C	C	G	C	A	C	A	G	T	G	G	C	C	T	C	C	G	C	C	T	C	T	T	C	C	T	C	C	G	C	C	C	C	C	C	G	G	A	G	T
Dendrobates auratus	AURA|TRINITY DN41549 c0 g1 i1 2	-	-	-	-	-	-	-	-	-	-	-	-	-	-	-	-	-	-	-	-	-	-	-	-	-	-	-	-	-	-	-	-	-	-	-	-	-	-	-	-	-	-	-	-	-	-	-	-
Dendrobates leucomelas	LEUC|TRINITY DN28615 c0 g1 i1 2	C	C	C	G	A	C	T	C	C	C	G	C	A	C	A	G	T	G	G	C	T	T	C	C	G	C	C	T	C	T	T	C	C	T	C	C	G	C	C	C	C	C	C	G	G	A	G	T
Xenopus laevis	XENL|NM 001094830.1	T	C	A	G	A	G	A	A	G	A	T	T	C	A	G	C	A	C	G	T	C	G	G	A	C	A	G	C	G	G	C	G	C	A	A	T	G	A	G	A	T	G	A	T	C	A	G	G
Allobates femoralis	AFEM|MF580104.1	-	-	-	-	-	-	-	-	-	-	-	-	-	-	-	-	-	-	-	-	-	-	-	-	-	-	-	-	-	-	-	-	-	-	-	-	-	-	-	-	-	-	-	-	-	-	-	-
Dendrobates tinctorius	TINC|TRINITY DN44263 c0 g1 i1 1	A	T	G	A	T	.	.	G	C	C	C	C	G	G	A	.	.	G	.	C	G	.	C	G	G	.	A	T	A	A	.	C	.	G	G	.	T	T	.	.	A	A	.	G	.	.	C	.
Dendrobates auratus	AURA|TRINITY DN41549 c0 g1 i1 2	A	T	G	A	T	.	.	G	C	C	C	C	T	G	A	.	.	G	.	C	G	.	C	G	G	.	A	T	A	A	.	C	.	G	G	.	.	T	.	.	A	A	.	G	.	.	C	.
Dendrobates leucomelas	LEUC|TRINITY DN28615 c0 g1 i1 2	A	T	G	A	.	.	.	G	C	C	C	C	G	G	A	.	.	G	.	C	A	.	C	G	G	.	A	T	A	A	.	C	.	G	G	.	T	T	.	.	A	A	.	G	.	.	C	.
Xenopus laevis	XENL|NM 001094830.1	G	C	G	G	G	G	C	T	C	C	A	C	C	T	G	C	T	G	C	T	G	C	T	G	C	T	G	C	T	T	A	T	G	G	G	G	C	T	G	C	T	G	-	-	-	-	-	-
Allobates femoralis	AFEM|MF580104.1	-	-	-	-	-	-	-	-	-	-	-	-	-	-	-	-	-	-	-	-	-	-	-	-	-	-	-	-	-	-	-	-	-	-	-	-	-	-	-	-	-	-	-	-	-	-	-	-
Dendrobates tinctorius	TINC|TRINITY DN44263 c0 g1 i1 1	.	T	C	C	T	.	.	.	.	.	T	.	A	G	C	.	.	.	T	.	C	G	G	C	.	.	.	G	.	C	.	C	C	A	.	T	G	.	.	A	C	.	T	A	G	A	A	T
Dendrobates auratus	AURA|TRINITY DN41549 c0 g1 i1 2	.	T	C	C	T	.	.	.	.	.	T	.	A	G	C	.	.	.	T	.	C	G	G	C	.	.	.	G	.	C	.	C	C	A	-	-	-	-	-	-	-	-	-	-	-	-	-	-
Dendrobates leucomelas	LEUC|TRINITY DN28615 c0 g1 i1 2	.	T	C	C	T	.	.	.	.	.	T	.	A	G	C	.	.	.	T	.	C	G	G	C	.	.	.	G	.	C	.	C	C	A	-	-	-	-	-	-	-	-	-	-	-	-	-	-
Xenopus laevis	XENL|NM 001094830.1	-	-	-	-	-	-	-	-	-	-	-	-	-	-	-	-	-	-	-	-	-	-	-	-	-	-	-	-	-	-	-	-	-	-	-	-	-	-	-	-	-	-	-	-	-	-	-	-
Allobates femoralis	AFEM|MF580104.1	-	-	-	-	-	-	-	-	-	-	-	-	-	-	-	-	-	-	-	-	-	-	-	-	-	-	-	-	-	-	-	-	-	-	-	-	-	-	-	-	-	-	-	-	-	-	-	-
Dendrobates tinctorius	TINC|TRINITY DN44263 c0 g1 i1 1	T	T	A	C	T	C	T	C	C	C	G	G	A	A	G	G	T	G	T	G	A	A	G	T	T	G	T	G	G	G	G	C	T	C	A	T	G	A	T	C	C	A	G	T	G	A	C	C
Dendrobates auratus	AURA|TRINITY DN41549 c0 g1 i1 2	-	-	-	-	-	-	-	-	-	-	-	-	-	-	-	-	-	-	-	-	-	-	-	-	-	-	-	-	-	-	-	-	-	-	-	-	-	-	-	-	-	-	-	-	-	-	-	-
Dendrobates leucomelas	LEUC|TRINITY DN28615 c0 g1 i1 2	-	-	-	-	-	-	-	-	-	-	-	-	-	-	-	-	-	-	-	-	-	-	-	-	-	-	-	-	-	-	-	-	-	-	-	-	-	-	-	-	-	-	-	-	-	-	-	-
Xenopus laevis	XENL|NM 001094830.1	-	-	-	-	-	-	-	-	-	-	-	-	-	-	-	-	-	-	-	-	-	-	-	-	-	-	-	-	-	-	A	G	A	G	G	A	T	G	C	C	T	G	G	G	T	A	C	C
Allobates femoralis	AFEM|MF580104.1	-	-	-	-	-	-	-	-	-	-	-	-	-	-	-	-	-	-	-	-	-	-	-	-	-	-	-	-	-	-	-	-	-	-	-	-	-	-	-	-	-	-	-	-	-	-	-	-
Dendrobates tinctorius	TINC|TRINITY DN44263 c0 g1 i1 1	G	A	G	G	C	G	A	C	C	C	C	T	C	T	T	G	A	T	G	T	C	A	T	G	T	G	T	A	T	T	.	C	.	.	.	.	A	.	T	A	C	.	.	.	C	.	.	G
Dendrobates auratus	AURA|TRINITY DN41549 c0 g1 i1 2	-	-	-	-	-	-	-	-	-	-	-	-	-	-	-	-	-	-	-	-	-	-	-	-	-	-	-	-	-	-	-	-	-	-	.	.	A	.	T	A	C	.	.	.	C	.	.	G
Dendrobates leucomelas	LEUC|TRINITY DN28615 c0 g1 i1 2	-	-	-	-	-	-	-	-	-	-	-	-	-	-	-	-	-	-	-	-	-	-	-	-	-	-	-	-	-	-	-	-	-	-	.	.	A	.	T	A	C	.	.	.	C	.	.	G
Xenopus laevis	XENL|NM 001094830.1	A	A	C	T	T	A	T	C	C	G	A	C	C	C	G	C	A	A	C	A	A	A	T	G	G	C	T	C	A	G	A	G	C	A	A	G	T	C	A	C	C	G	T	C	C	A	A	C
Allobates femoralis	AFEM|MF580104.1	-	-	-	-	-	-	-	-	-	-	-	-	-	-	-	-	-	-	-	-	-	-	-	-	-	-	-	-	-	.	.	.	.	.	G	.	.	.	.	.	.	.	.	.	.	.	G	.
Dendrobates tinctorius	TINC|TRINITY DN44263 c0 g1 i1 1	.	G	.	.	G	.	.	.	.	.	.	.	.	T	.	.	.	.	.	C	.	.	.	.	.	A	.	.	T	.	.	A	.	.	G	.	.	.	.	.	.	.	.	.	.	.	G	.
Dendrobates auratus	AURA|TRINITY DN41549 c0 g1 i1 2	.	G	.	.	G	.	.	.	.	.	.	.	.	T	.	.	.	.	.	C	.	.	.	.	.	A	.	.	C	.	.	A	.	.	G	.	.	.	.	.	.	.	.	.	.	.	G	.
Dendrobates leucomelas	LEUC|TRINITY DN28615 c0 g1 i1 2	.	G	.	.	G	.	.	.	.	.	.	.	.	T	.	.	.	.	.	C	.	.	.	.	.	A	.	.	T	.	.	A	.	.	G	.	.	.	.	.	.	.	.	.	.	.	G	.
Xenopus laevis	XENL|NM 001094830.1	G	A	C	A	A	C	C	A	A	T	G	T	A	T	G	G	C	T	G	A	C	T	C	A	G	G	A	A	T	G	G	G	A	G	G	A	T	T	A	C	A	G	G	C	T	C	A	C
Allobates femoralis	AFEM|MF580104.1	.	.	.	G	.	.	G	.	.	.	.	.	C	.	.	.	.	.	C	.	.	.	.	.	.	.	.	.	.	.	.	.	.	.	.	.	.	.	.	.	.	.	A	.	.	G	.	.
Dendrobates tinctorius	TINC|TRINITY DN44263 c0 g1 i1 1	.	.	.	.	.	.	G	.	.	.	.	.	C	.	.	.	.	.	.	.	.	.	.	.	.	.	.	G	.	.	.	.	.	.	.	.	.	.	.	.	.	.	A	.	.	G	.	.
Dendrobates auratus	AURA|TRINITY DN41549 c0 g1 i1 2	.	.	.	.	.	.	G	.	.	.	.	.	C	.	.	.	.	.	.	.	.	.	.	.	.	.	.	G	.	.	.	.	.	.	.	.	.	.	.	.	.	.	A	.	.	G	.	.
Dendrobates leucomelas	LEUC|TRINITY DN28615 c0 g1 i1 2	.	.	.	.	.	.	G	.	.	.	.	.	C	.	.	.	.	.	.	.	.	.	.	.	.	.	.	G	.	.	.	.	.	.	.	.	.	.	.	.	.	.	A	.	.	G	.	.
Xenopus laevis	XENL|NM 001094830.1	C	A	T	A	T	T	T	G	G	C	T	T	C	C	G	G	A	T	G	T	T	G	T	G	C	T	G	T	A	C	A	A	C	A	A	T	G	C	T	G	A	C	G	G	G	A	T	G
Allobates femoralis	AFEM|MF580104.1	.	.	.	.	.	C	.	.	.	.	.	G	.	.	.	.	.	.	.	.	.	.	.	C	.	.	.	.	.	.	.	.	.	.	.	.	.	.	.	.	.	T	.	.	.	.	.	.
Dendrobates tinctorius	TINC|TRINITY DN44263 c0 g1 i1 1	.	.	C	.	.	C	.	.	.	.	.	G	.	.	.	.	.	C	.	.	.	.	.	C	.	.	.	.	.	.	.	.	.	.	.	C	.	.	.	.	.	T	.	.	A	.	.	.
Dendrobates auratus	AURA|TRINITY DN41549 c0 g1 i1 2	.	.	C	.	.	C	.	.	.	.	.	G	.	.	.	.	.	C	.	.	.	.	.	C	.	.	.	.	.	.	.	.	.	.	.	C	.	.	.	.	.	T	.	.	A	.	.	.
Dendrobates leucomelas	LEUC|TRINITY DN28615 c0 g1 i1 2	.	.	C	.	.	C	.	.	.	.	.	G	.	.	.	.	.	C	.	.	.	.	.	C	.	.	.	.	.	.	.	.	.	.	.	C	.	.	.	.	.	T	.	.	A	.	.	.
Xenopus laevis	XENL|NM 001094830.1	T	T	T	G	G	T	T	G	C	C	C	C	C	T	G	C	C	A	T	A	T	A	C	A	A	G	A	G	C	G	C	C	T	G	C	A	A	A	A	T	T	G	A	A	G	T	C	A
Allobates femoralis	AFEM|MF580104.1	.	C	.	.	.	C	.	.	.	.	.	.	.	C	.	.	.	.	.	C	.	.	T	.	.	.	.	.	.	.	.	.	.	.	T	.	.	G	.	.	C	.	.	G	.	.	G	.
Dendrobates tinctorius	TINC|TRINITY DN44263 c0 g1 i1 1	.	C	.	.	.	C	.	.	.	.	A	.	.	C	.	.	.	.	.	C	.	.	T	.	.	.	.	.	.	.	.	G	.	.	T	.	.	G	.	.	C	.	.	G	.	.	G	.
Dendrobates auratus	AURA|TRINITY DN41549 c0 g1 i1 2	.	C	.	.	.	C	.	.	.	.	A	.	.	C	.	.	.	.	.	C	.	.	T	.	.	.	.	.	.	.	.	A	.	.	T	.	.	G	.	.	C	.	.	G	.	.	G	.
Dendrobates leucomelas	LEUC|TRINITY DN28615 c0 g1 i1 2	.	C	.	.	.	C	.	.	.	.	A	.	.	C	.	.	.	.	.	C	.	.	T	.	.	.	.	.	.	.	.	A	.	.	T	.	.	G	.	.	C	.	.	G	.	.	G	.
Xenopus laevis	XENL|NM 001094830.1	G	T	A	C	G	A	C	C	G	C	A	C	A	G	A	G	C	T	G	G	A	C	C	T	G	G	T	G	C	T	G	A	G	G	A	G	C	G	A	C	G	T	G	G	C	C	A	G
Allobates femoralis	AFEM|MF580104.1	.	.	.	.	.	.	.	.	.	.	.	.	.	.	.	.	.	.	.	.	.	.	.	.	.	.	.	.	.	.	.	.	A	.	.	.	T	.	.	.	.	.	.	.	.	.	.	.
Dendrobates tinctorius	TINC|TRINITY DN44263 c0 g1 i1 1	T	.	.	T	.	.	.	.	.	.	.	.	C	.	.	.	.	.	.	.	.	.	.	.	.	.	.	A	.	.	.	.	A	.	.	.	T	.	.	T	.	.	.	.	.	.	.	.
Dendrobates auratus	AURA|TRINITY DN41549 c0 g1 i1 2	T	.	.	T	.	.	.	.	.	.	.	.	C	.	.	.	.	.	.	.	.	.	.	.	.	.	.	A	.	.	.	.	A	.	.	.	T	.	.	T	.	.	.	.	.	.	.	.
Dendrobates leucomelas	LEUC|TRINITY DN28615 c0 g1 i1 2	T	.	.	T	.	.	.	.	.	.	.	.	C	.	.	.	.	.	.	.	.	.	.	.	.	.	.	A	.	.	.	.	A	.	.	.	T	.	.	.	.	.	.	.	.	.	.	.
Xenopus laevis	XENL|NM 001094830.1	A	G	G	A	G	G	A	A	C	G	A	G	A	A	T	C	C	C	A	A	T	G	A	C	T	C	C	A	C	C	T	A	C	G	T	G	G	A	C	A	T	C	A	C	C	T	A	C
Allobates femoralis	AFEM|MF580104.1	C	.	C	C	.	.	.	.	T	.	.	A	.	.	C	.	.	.	G	.	G	.	.	.	.	.	.	.	.	G	.	.	.	.	.	.	.	.	.	.	.	.	.	.	.	.	.	.
Dendrobates tinctorius	TINC|TRINITY DN44263 c0 g1 i1 1	C	.	A	.	.	.	.	.	.	.	.	.	.	.	C	.	.	.	G	.	G	.	.	.	.	.	T	.	.	.	.	.	.	.	.	.	.	.	.	.	.	.	.	.	.	.	.	.
Dendrobates auratus	AURA|TRINITY DN41549 c0 g1 i1 2	C	.	T	.	.	.	.	.	.	.	.	.	.	.	C	.	.	.	G	.	G	.	.	.	.	.	T	.	.	.	.	.	.	.	.	.	.	.	.	.	.	.	.	.	.	.	.	.
Dendrobates leucomelas	LEUC|TRINITY DN28615 c0 g1 i1 2	C	.	A	.	.	.	.	.	.	.	.	.	.	.	C	.	.	.	G	.	G	.	.	.	.	.	T	.	.	.	.	.	.	.	.	.	.	.	.	.	.	.	.	.	.	.	.	.
Xenopus laevis	XENL|NM 001094830.1	C	C	T	G	C	A	T	C	C	T	C	A	T	T	A	C	C	T	C	T	C	T	G	G	C	C	A	T	C	C	T	A	G	T	C	T	T	C	T	A	T	T	T	G	C	C	C	T
Allobates femoralis	AFEM|MF580104.1	.	.	.	.	.	.	.	.	.	.	.	.	.	C	.	.	.	.	.	G	.	.	.	.	.	.	.	.	.	.	.	G	.	.	.	.	.	.	.	.	C	C	.	.	.	.	.	.
Dendrobates tinctorius	TINC|TRINITY DN44263 c0 g1 i1 1	.	.	.	.	.	.	.	.	.	.	.	.	.	C	.	.	.	.	.	A	.	.	.	.	.	T	.	.	.	.	.	G	.	.	.	.	.	.	.	.	C	C	.	.	.	.	.	.
Dendrobates auratus	AURA|TRINITY DN41549 c0 g1 i1 2	.	.	.	.	.	.	.	.	.	.	.	.	.	C	.	.	.	.	.	A	.	.	.	.	.	T	.	.	.	.	.	G	.	.	.	.	.	.	.	.	C	C	.	.	.	.	.	.
Dendrobates leucomelas	LEUC|TRINITY DN28615 c0 g1 i1 2	.	.	.	.	.	.	.	.	.	.	.	.	.	C	.	.	.	.	.	A	.	.	.	.	.	T	.	.	.	.	.	G	.	.	.	.	.	.	.	.	C	C	.	.	.	.	.	.
Xenopus laevis	XENL|NM 001094830.1	A	G	T	G	T	T	C	C	T	A	C	T	T	C	T	T	A	T	A	T	C	C	A	A	G	A	T	C	G	T	A	C	C	C	C	C	C	A	C	C	T	C	T	T	T	A	G	A
Allobates femoralis	AFEM|MF580104.1	T	.	.	C	.	.	.	T	.	.	.	.	G	.	.	C	.	.	C	.	.	.	.	.	.	.	.	T	.	.	G	.	.	.	.	.	.	.	.	G	.	.	C	C	.	.	.	.
Dendrobates tinctorius	TINC|TRINITY DN44263 c0 g1 i1 1	T	.	.	C	.	.	.	T	.	.	.	.	G	.	.	C	.	.	C	.	.	.	.	.	.	.	.	T	.	.	G	.	.	.	.	.	.	.	.	A	.	.	C	C	.	T	.	.
Dendrobates auratus	AURA|TRINITY DN41549 c0 g1 i1 2	T	.	.	C	.	.	.	T	.	.	.	.	G	.	.	C	.	.	C	.	.	.	.	.	.	.	.	T	.	.	G	.	.	.	.	.	.	.	.	A	.	.	C	C	.	C	.	.
Dendrobates leucomelas	LEUC|TRINITY DN28615 c0 g1 i1 2	T	.	.	T	.	.	.	T	.	.	.	.	G	.	.	C	.	.	C	.	.	.	.	.	.	.	.	T	.	.	G	.	.	.	.	.	.	.	.	A	.	.	C	C	.	C	.	.
Xenopus laevis	XENL|NM 001094830.1	T	C	C	A	T	C	G	T	G	A	C	T	A	G	T	G	T	C	T	G	C	G	T	A	T	T	A	A	A	T	G	T	G	C	A	C	C	A	C	C	G	C	T	C	C	C	C	G
Allobates femoralis	AFEM|MF580104.1	-	-	-	-	-	-	-	-	-	-	-	-	-	-	-	-	-	-	-	-	-	-	-	-	-	-	-	-	-	-	-	-	-	-	-	-	-	-	-	-	-	-	-	-	-	-	-	-
Dendrobates tinctorius	TINC|TRINITY DN44263 c0 g1 i1 1	.	.	A	.	.	.	.	.	C	.	.	C	.	.	.	.	.	.	.	.	.	.	.	C	C	.	C	.	.	.	.	.	.	.	.	.	.	.	.	.	.	.	.	.	G	.	.	C
Dendrobates auratus	AURA|TRINITY DN41549 c0 g1 i1 2	.	.	A	.	.	.	.	.	C	.	.	C	.	.	.	.	.	.	.	.	T	.	.	C	C	.	C	.	.	.	.	.	.	.	.	.	.	.	.	.	.	.	.	.	G	.	.	C
Dendrobates leucomelas	LEUC|TRINITY DN28615 c0 g1 i1 2	.	.	A	.	.	.	.	.	C	.	.	C	.	.	.	.	.	.	.	.	.	.	.	C	C	.	C	.	.	.	.	.	.	.	.	.	.	.	.	.	.	.	.	.	G	.	.	C
Xenopus laevis	XENL|NM 001094830.1	C	C	A	C	T	T	T	A	C	T	C	T	T	T	A	T	G	A	A	G	C	A	G	C	C	C	A	G	G	C	A	G	A	A	C	T	G	T	G	C	C	C	G	C	C	A	G	C
Allobates femoralis	AFEM|MF580104.1	-	-	-	-	-	-	-	-	-	-	-	-	-	-	-	-	-	-	-	-	-	-	-	-	-	-	-	-	-	-	-	-	-	-	-	-	-	-	-	-	-	-	-	-	-	-	-	-
Dendrobates tinctorius	TINC|TRINITY DN44263 c0 g1 i1 1	.	T	.	.	C	C	.	G	.	.	T	.	.	C	.	.	.	.	.	.	.	.	.	.	.	G	.	.	.	.	.	A	.	.	.	.	.	.	.	.	.	.	.	G	.	.	.	.
Dendrobates auratus	AURA|TRINITY DN41549 c0 g1 i1 2	.	T	.	.	C	C	.	G	.	.	T	.	.	C	.	.	.	.	.	.	.	.	.	.	.	G	.	.	.	.	.	A	.	.	.	.	.	C	.	.	.	.	.	G	.	.	.	.
Dendrobates leucomelas	LEUC|TRINITY DN28615 c0 g1 i1 2	.	T	.	.	C	C	.	G	.	.	T	.	.	C	.	.	.	.	.	.	.	.	.	.	.	G	.	.	.	.	.	A	.	.	.	.	.	C	.	.	.	.	.	G	.	.	.	.
Xenopus laevis	XENL|NM 001094830.1	C	C	G	G	G	A	C	A	A	C	G	C	C	A	G	G	T	C	C	T	G	C	A	C	C	T	G	C	T	A	C	A	T	T	A	A	C	C	A	G	G	C	T	T	C	G	G	T
Allobates femoralis	AFEM|MF580104.1	-	-	-	-	-	-	-	-	-	-	-	-	-	-	-	-	-	-	-	-	-	-	-	-	-	-	-	-	-	-	-	-	-	-	-	-	-	-	-	-	-	-	-	-	-	-	-	-
Dendrobates tinctorius	TINC|TRINITY DN44263 c0 g1 i1 1	T	.	.	A	.	.	.	.	G	.	A	.	.	.	A	A	.	.	.	.	.	.	.	.	T	.	.	T	.	.	T	G	.	.	.	.	.	.	.	A	.	.	C	.	.	C	.	.
Dendrobates auratus	AURA|TRINITY DN41549 c0 g1 i1 2	T	.	.	A	.	.	.	.	G	.	.	.	.	.	A	A	.	.	.	.	.	.	.	.	T	.	.	T	.	.	T	G	.	.	.	.	.	.	.	A	.	.	C	.	.	C	.	.
Dendrobates leucomelas	LEUC|TRINITY DN28615 c0 g1 i1 2	T	.	.	A	.	.	.	.	G	.	.	.	.	.	A	A	.	.	.	.	.	.	.	.	T	.	.	T	.	.	T	G	.	.	.	.	.	.	.	A	.	.	C	.	.	C	.	.
Xenopus laevis	XENL|NM 001094830.1	A	A	T	G	G	C	T	T	C	C	G	G	G	A	C	A	G	G	C	A	G	G	G	C	A	A	G	G	T	G	C	G	C	C	A	G	T	G	T	C	T	G	T	G	C	G	G	C
Allobates femoralis	AFEM|MF580104.1	-	-	-	-	-	-	-	-	-	-	-	-	-	-	-	-	-	-	-	-	-	-	-	-	-	-	-	-	-	-	-	-	-	-	-	-	-	-	-	-	-	-	-	-	-	-	-	-
Dendrobates tinctorius	TINC|TRINITY DN44263 c0 g1 i1 1	.	.	C	.	.	.	.	.	.	.	.	.	.	.	.	.	.	A	.	.	A	.	.	G	.	.	A	.	.	.	.	.	G	.	.	.	.	.	.	.	.	T	.	.	.	.	.	T
Dendrobates auratus	AURA|TRINITY DN41549 c0 g1 i1 2	.	.	C	.	.	.	.	.	.	.	.	.	.	.	.	.	.	A	.	.	A	.	.	G	.	.	A	.	.	.	A	.	G	.	.	.	.	.	.	.	.	T	.	.	.	.	.	T
Dendrobates leucomelas	LEUC|TRINITY DN28615 c0 g1 i1 2	.	.	C	.	.	.	.	.	.	.	.	.	.	.	.	.	.	A	.	.	A	.	.	G	.	.	A	.	.	.	.	.	G	.	.	.	.	.	.	.	.	T	.	.	.	.	.	T
Xenopus laevis	XENL|NM 001094830.1	A	A	G	A	C	G	A	T	G	A	T	C	A	G	A	G	T	G	T	G	A	G	T	G	A	A	G	A	C	T	G	G	A	A	A	T	A	C	G	T	T	G	C	C	A	T	G	G
Allobates femoralis	AFEM|MF580104.1	-	-	-	-	-	-	-	-	-	-	-	-	-	-	-	-	-	-	-	-	-	-	-	-	-	-	-	-	-	-	-	-	-	-	-	-	-	-	-	-	-	-	-	-	-	-	-	-
Dendrobates tinctorius	TINC|TRINITY DN44263 c0 g1 i1 1	.	.	.	.	.	.	.	C	.	.	C	.	.	.	.	.	.	.	.	.	.	.	C	.	.	G	.	.	.	.	.	.	.	.	G	.	.	.	.	.	G	.	.	.	.	.	.	.
Dendrobates auratus	AURA|TRINITY DN41549 c0 g1 i1 2	.	.	.	.	.	.	.	C	.	.	C	.	.	.	.	.	.	.	.	.	.	.	C	.	.	G	.	.	.	.	.	.	.	.	G	.	.	.	.	.	G	.	.	.	.	.	.	.
Dendrobates leucomelas	LEUC|TRINITY DN28615 c0 g1 i1 2	.	.	.	.	.	.	.	C	.	.	C	.	.	.	.	.	.	.	.	.	.	.	C	.	.	G	.	.	.	.	.	.	.	.	G	.	.	.	.	.	G	.	.	.	.	.	.	.
Xenopus laevis	XENL|NM 001094830.1	A	A	T	C	G	G	C	A	T	G	T	T	T	C	T	G	C	A	G	C	C	G	C	T	G	T	T	T	C	A	G	A	A	C	T	A	C	A	C	G	A	C	C	A	A	T	A	C
Allobates femoralis	AFEM|MF580104.1	-	-	-	-	-	-	-	-	-	-	-	-	-	-	-	-	-	-	-	-	-	-	-	-	-	-	-	-	-	-	-	-	-	-	-	-	-	-	-	-	-	-	-	-	-	-	-	-
Dendrobates tinctorius	TINC|TRINITY DN44263 c0 g1 i1 1	G	.	.	T	.	.	G	.	.	.	.	.	C	T	.	.	.	.	.	.	.	.	.	.	C	.	.	C	.	.	.	.	.	.	.	.	.	.	.	A	T	.	A	.	.	C	.	.
Dendrobates auratus	AURA|TRINITY DN41549 c0 g1 i1 2	G	.	.	T	.	.	G	.	.	.	.	.	C	T	.	.	.	.	.	.	.	.	.	.	C	.	.	.	.	.	.	.	.	.	.	.	.	.	.	A	T	.	A	.	.	C	.	.
Dendrobates leucomelas	LEUC|TRINITY DN28615 c0 g1 i1 2	G	.	.	T	.	.	G	.	.	.	.	.	C	T	.	.	.	.	.	.	.	.	.	.	C	.	.	C	.	.	.	.	.	.	.	.	.	.	.	A	T	.	A	.	.	C	.	.
Xenopus laevis	XENL|NM 001094830.1	T	C	A	C	T	C	G	T	C	A	A	A	C	G	C	C	C	A	A	A	T	C	T	A	C	T	T	T	A	G	A	G	A	C	C	C	C	C	C	C	C	C	C	C	A	A	A	C
Allobates femoralis	AFEM|MF580104.1	-	-	-	-	-	-	-	-	-	-	-	-	-	-	-	-	-	-	-	-	-	-	-	-	-	-	-	-	-	-	-	-	-	-	-	-	-	-	-	-	-	-	-	-	-	-	-	-
Dendrobates tinctorius	TINC|TRINITY DN44263 c0 g1 i1 1	-	-	-	-	-	-	-	-	-	-	-	-	-	-	-	-	-	-	-	-	C	.	A	.	.	.	A	A	.	A	G	.	G	G	.	T	.	.	.	-	-	-	-	-	-	-	-	-
Dendrobates auratus	AURA|TRINITY DN41549 c0 g1 i1 2	-	-	-	-	-	-	-	-	-	-	-	-	-	-	-	-	-	-	-	-	C	.	A	.	.	.	A	A	.	A	G	.	G	G	.	T	.	.	.	.	G	T	G	.	.	C	.	G
Dendrobates leucomelas	LEUC|TRINITY DN28615 c0 g1 i1 2	-	-	-	-	-	-	-	-	-	-	-	-	-	-	-	-	-	-	-	-	C	.	A	.	.	.	A	A	.	A	G	.	G	G	.	T	.	.	.	.	G	T	G	.	.	C	.	G
Xenopus laevis	XENL|NM 001094830.1	C	C	C	C	C	T	T	C	A	C	C	A	C	T	C	A	G	T	G	A	T	T	A	G	T	T	C	A	A	A	T	C	T	G	G	G	G	A	A	C	A	T	A	C	T	C	C	T
Allobates femoralis	AFEM|MF580104.1	-	-	-	-	-	-	-	-	-	-	-	-	-	-	-	-	-	-	-	-	-	-	-	-	-	-	-	-	-	-	-	-	-	-	-	-	-	-	-	-	-	-	-	-	-	-	-	-
Dendrobates tinctorius	TINC|TRINITY DN44263 c0 g1 i1 1	-	-	-	-	-	-	-	-	-	-	-	-	-	-	-	-	-	-	-	-	-	-	-	-	-	-	-	-	-	-	-	-	-	-	-	-	-	-	-	-	-	-	-	-	-	-	-	-
Dendrobates auratus	AURA|TRINITY DN41549 c0 g1 i1 2	-	-	-	-	-	-	-	-	-	-	-	-	T	.	T	.	T	.	T	.	.	.	.	A	G	A	G	.	C	.	.	A	.	A	A	.	A	C	T	G	.	.	G	.	.	.	T	.
Dendrobates leucomelas	LEUC|TRINITY DN28615 c0 g1 i1 2	-	-	-	-	-	-	-	-	-	-	-	-	-	-	-	-	-	-	-	-	-	-	-	-	-	-	-	-	-	-	-	-	-	-	-	-	-	-	-	-	-	-	-	-	-	-	-	-
Xenopus laevis	XENL|NM 001094830.1	G	G	T	C	C	G	T	G	T	G	A	A	T	T	G	A	A	C	C	C	C	A	C	C	C	C	C	A	G	A	C	T	C	T	C	A	T	G	T	T	A	A	C	C	A	C	A	A
Allobates femoralis	AFEM|MF580104.1	-	-	-	-	-	-	-	-	-	-	-	-	-	-	-	-	-	-	-	-	-	-	-	-	-	-	-	-	-	-	-	-	-	-	-	-	-	-	-	-	-	-	-	-	-	-	-	-
Dendrobates tinctorius	TINC|TRINITY DN44263 c0 g1 i1 1	-	-	-	-	-	-	-	-	-	-	-	-	-	-	-	-	-	-	-	-	-	-	-	-	-	-	-	-	-	-	-	-	-	-	-	-	-	-	-	-	-	-	-	-	-	-	-	-
Dendrobates auratus	AURA|TRINITY DN41549 c0 g1 i1 2	.	.	C	A	.	-	-	-	-	-	-	-	-	-	-	-	-	T	.	.	T	C	.	T	.	.	A	T	C	.	.	.	A	C	T	.	.	T	C	A	.	T	T	T	T	T	T	T
Dendrobates leucomelas	LEUC|TRINITY DN28615 c0 g1 i1 2	-	-	-	-	-	-	-	-	-	-	-	-	-	-	-	-	-	-	-	-	-	-	-	-	-	-	-	-	-	-	-	-	-	-	-	-	-	-	-	-	-	-	-	-	-	-	-	-
Xenopus laevis	XENL|NM 001094830.1	A	A	A	A	A	A	A	A	A	A	A
Allobates femoralis	AFEM|MF580104.1	-	-	-	-	-	-	-	-	-	-	-
Dendrobates tinctorius	TINC|TRINITY DN44263 c0 g1 i1 1	-	-	-	-	-	-	-	-	-	-	-
Dendrobates auratus	AURA|TRINITY DN41549 c0 g1 i1 2	C	G	T	G	G	G	G	G	G	.	G
Dendrobates leucomelas	LEUC|TRINITY DN28615 c0 g1 i1 2	-	-	-	-	-	-	-	-	-	-	-
[truncated: 52 more columns]
